# Supplementary material for: A deep neural network model for packing density predictions and its application in the study of 1.5 million organic molecules
Source: Chem Sci. 2019 Jul 9;10(36):8374–83. doi: 10.1039/c9sc02677k (PMC6855195; doi:10.1039/c9sc02677k)
Supplement: Supplementary file 3 [file SC-010-C9SC02677K-s003.zip]

Archive with 1 entries (1 files):
- ML_screening_density_data.csv
