# Supplementary material for: A deep neural network model for packing density predictions and its application in the study of 1.5 million organic molecules
Source: Chem Sci. 2019 Jul 9;10(36):8374–83. doi: 10.1039/c9sc02677k (PMC6855195; doi:10.1039/c9sc02677k)
Supplement: Supplementary file 3 [file SC-010-C9SC02677K-s003.zip › ML_screening_density_data.csv]

Sl.No	Molecule_Smiles	Combination_Code	Density_NN (kg/m3)
1	C1CCC(C1)Cc1ccccc1	B1-B10-B5	977.63
2	CC1(CCCC1)c1ccccc1	B1-B10-B5	993.18
3	CC1CCC(C1)c1ccccc1	B1-B10-B5	979.87
4	CC1CCCC1c1ccccc1	B1-B10-B5	979.87
5	Cc1ccc(cc1)C1CCCC1	B1-B5-B10	986.85
6	Cc1ccc(o1)c1cnccn1	B1-B15-B12	1242.21
7	Cc1cccc(c1)C1CCCC1	B1-B5-B10	986.85
8	Cc1ccccc1C1CCCC1	B1-B5-B10	986.85
9	Cc1ccoc1c1cnccn1	B1-B15-B12	1242.21
10	Cc1cnc(cn1)c1ccco1	B1-B12-B15	1242.21
11	Cc1cnc(cn1)c1cocc1	B1-B12-B15	1242.21
12	Cc1cncc(n1)c1ccco1	B1-B12-B15	1242.21
13	Cc1cncc(n1)c1cocc1	B1-B12-B15	1242.21
14	Cc1coc(c1)c1cnccn1	B1-B15-B12	1242.21
15	Cc1cocc1c1cnccn1	B1-B15-B12	1242.21
16	Cc1nccnc1c1ccco1	B1-B12-B15	1242.21
17	Cc1nccnc1c1cocc1	B1-B12-B15	1242.21
18	Cc1occ(c1)c1cnccn1	B1-B15-B12	1242.21
19	Cc1occc1c1cnccn1	B1-B15-B12	1242.21
20	OOc1ccc2c(c1)cccc2	B3-B16-B3	1239.79
21	OOc1cccc2c1cccc2	B3-B16-B3	1239.79
22	Oc1cc2ccccc2c(c1)O	B3-B16-B3	1294.11
23	Oc1cc2ccccc2cc1O	B3-B16-B3	1294.11
24	Oc1ccc(c2c1cccc2)O	B3-B16-B3	1294.11
25	Oc1ccc(cc1)c1ccco1	B3-B5-B15	1264.00
26	Oc1ccc(cc1)c1cocc1	B3-B5-B15	1264.00
27	Oc1ccc(o1)c1ccccc1	B5-B15-B3	1251.79
28	Oc1ccc2c(c1)c(O)ccc2	B3-B16-B3	1294.11
29	Oc1ccc2c(c1)cc(cc2)O	B3-B16-B3	1294.11
30	Oc1ccc2c(c1)ccc(c2)O	B3-B16-B3	1294.11
31	Oc1ccc2c(c1)cccc2O	B3-B16-B3	1294.11
32	Oc1ccc2c(c1O)cccc2	B3-B16-B3	1294.11
33	Oc1cccc(c1)c1ccco1	B3-B5-B15	1264.00
34	Oc1cccc(c1)c1cocc1	B3-B5-B15	1264.00
35	Oc1cccc2c1c(O)ccc2	B3-B16-B3	1294.11
36	Oc1cccc2c1cccc2O	B3-B16-B3	1294.11
37	Oc1ccccc1c1ccco1	B3-B5-B15	1264.00
38	Oc1ccccc1c1ccoc1	B3-B5-B15	1264.00
39	Oc1ccoc1c1ccccc1	B5-B15-B3	1251.79
40	Oc1coc(c1)c1ccccc1	B5-B15-B3	1251.79
41	Oc1cocc1c1ccccc1	B5-B15-B3	1251.79
42	Oc1occ(c1)c1ccccc1	B5-B15-B3	1251.79
43	Oc1occc1c1ccccc1	B5-B15-B3	1251.79
44	c1ccc(cc1)Oc1ccco1	B3-B5-B15	1212.71
45	c1ccc(cc1)Oc1cocc1	B3-B5-B15	1212.71
46	c1cnc(cn1)Cc1ccco1	B1-B12-B15	1243.54
47	c1cnc(cn1)Cc1cocc1	B1-B12-B15	1243.54
48	C1CCC(C1)Cc1ccccn1	B1-B10-B11	1022.34
49	C1CCC(C1)Cc1cccnc1	B1-B10-B11	1022.34
50	C1CCC(C1)Cc1ccncc1	B1-B10-B11	1022.34
51	CC1(CCCC1)c1ccccn1	B1-B10-B11	1037.07
52	CC1(CCCC1)c1cccnc1	B1-B10-B11	1037.07
53	CC1(CCCC1)c1ccncc1	B1-B10-B11	1037.07
54	CC1CCC(C1)c1ccccn1	B1-B10-B11	1021.48
55	CC1CCC(C1)c1cccnc1	B1-B10-B11	1021.48
56	CC1CCC(C1)c1ccncc1	B1-B10-B11	1021.48
57	CC1CCCC1c1ccccn1	B1-B10-B11	1021.48
58	CC1CCCC1c1cccnc1	B1-B10-B11	1021.48
59	CC1CCCC1c1ccncc1	B1-B10-B11	1021.48
60	Cc1ccc(cn1)C1CCCC1	B1-B11-B10	1020.18
61	Cc1ccc(nc1)C1CCCC1	B1-B11-B10	1020.18
62	Cc1cccc(n1)C1CCCC1	B1-B11-B10	1020.18
63	Cc1cccnc1C1CCCC1	B1-B11-B10	1020.18
64	Cc1ccnc(c1)C1CCCC1	B1-B11-B10	1020.18
65	Cc1ccncc1C1CCCC1	B1-B11-B10	1020.18
66	Cc1cncc(c1)C1CCCC1	B1-B11-B10	1020.18
67	Cc1cnccc1C1CCCC1	B1-B11-B10	1020.18
68	Cc1nccc(c1)C1CCCC1	B1-B11-B10	1020.18
69	Cc1ncccc1C1CCCC1	B1-B11-B10	1020.18
70	Oc1ccc(cn1)c1ccco1	B3-B11-B15	1325.06
71	Oc1ccc(cn1)c1cocc1	B3-B11-B15	1325.06
72	Oc1ccc(nc1)c1ccco1	B3-B11-B15	1325.06
73	Oc1ccc(nc1)c1cocc1	B3-B11-B15	1325.06
74	Oc1ccc(o1)c1ccccn1	B3-B15-B11	1325.06
75	Oc1ccc(o1)c1cccnc1	B3-B15-B11	1325.06
76	Oc1ccc(o1)c1ccncc1	B3-B15-B11	1325.06
77	Oc1cccc(n1)c1ccco1	B3-B11-B15	1325.06
78	Oc1cccc(n1)c1cocc1	B3-B11-B15	1325.06
79	Oc1cccnc1c1ccco1	B3-B11-B15	1325.06
80	Oc1cccnc1c1ccoc1	B3-B11-B15	1325.06
81	Oc1ccnc(c1)c1ccco1	B3-B11-B15	1325.06
82	Oc1ccnc(c1)c1cocc1	B3-B11-B15	1325.06
83	Oc1ccncc1c1ccco1	B3-B11-B15	1325.06
84	Oc1ccncc1c1ccoc1	B3-B11-B15	1325.06
85	Oc1ccoc1c1ccccn1	B3-B15-B11	1325.06
86	Oc1ccoc1c1cccnc1	B3-B15-B11	1325.06
87	Oc1ccoc1c1ccncc1	B3-B15-B11	1325.06
88	Oc1cncc(c1)c1ccco1	B3-B11-B15	1325.06
89	Oc1cncc(c1)c1cocc1	B3-B11-B15	1325.06
90	Oc1cnccc1c1ccco1	B3-B11-B15	1325.06
91	Oc1cnccc1c1cocc1	B3-B11-B15	1325.06
92	Oc1coc(c1)c1ccccn1	B3-B15-B11	1325.06
93	Oc1coc(c1)c1cccnc1	B3-B15-B11	1325.06
94	Oc1coc(c1)c1ccncc1	B3-B15-B11	1325.06
95	Oc1cocc1c1ccccn1	B3-B15-B11	1325.06
96	Oc1cocc1c1cccnc1	B3-B15-B11	1325.06
97	Oc1cocc1c1ccncc1	B3-B15-B11	1325.06
98	Oc1nccc(c1)c1ccco1	B3-B11-B15	1325.06
99	Oc1nccc(c1)c1cocc1	B3-B11-B15	1325.06
100	Oc1ncccc1c1ccco1	B3-B11-B15	1325.06
101	Oc1ncccc1c1cocc1	B3-B11-B15	1325.06
102	Oc1occ(c1)c1ccccn1	B3-B15-B11	1325.06
103	Oc1occ(c1)c1cccnc1	B3-B15-B11	1325.06
104	Oc1occ(c1)c1ccncc1	B3-B15-B11	1325.06
105	Oc1occc1c1ccccn1	B3-B15-B11	1325.06
106	Oc1occc1c1cccnc1	B3-B15-B11	1325.06
107	Oc1occc1c1ccncc1	B3-B15-B11	1325.06
108	c1ccc(cn1)Oc1ccco1	B3-B15-B11	1281.35
109	c1ccc(cn1)Oc1cocc1	B3-B15-B11	1281.35
110	c1ccc(nc1)Oc1ccco1	B3-B15-B11	1281.35
111	c1ccc(nc1)Oc1cocc1	B3-B15-B11	1281.35
112	n1ccc(cc1)Oc1ccco1	B3-B15-B11	1281.35
113	n1ccc(cc1)Oc1cocc1	B3-B15-B11	1281.35
114	c1ccc(cc1)c1ccccc1	B5-B5	1075.79
115	c1ccc(cc1)c1ccccn1	B5-B11	1133.69
116	c1ccc(cc1)c1cccnc1	B5-B11	1133.69
117	c1ccc(cc1)c1ccncc1	B5-B11	1133.69
118	CCc1ccc2c(c1)cccc2	B1-B1-B16	1042.40
119	CCc1cccc2c1cccc2	B1-B1-B16	1042.40
120	Cc1cc2ccccc2c(c1)C	B1-B16-B1	1051.94
121	Cc1cc2ccccc2cc1C	B1-B16-B1	1051.94
122	Cc1ccc(c2c1cccc2)C	B1-B16-B1	1051.94
123	Cc1ccc2c(c1)c(C)ccc2	B1-B16-B1	1051.94
124	Cc1ccc2c(c1)cc(cc2)C	B1-B16-B1	1051.94
125	Cc1ccc2c(c1)ccc(c2)C	B1-B16-B1	1051.94
126	Cc1ccc2c(c1)cccc2C	B1-B16-B1	1051.94
127	Cc1ccc2c(c1C)cccc2	B1-B16-B1	1051.94
128	Cc1cccc2c1c(C)ccc2	B1-B16-B1	1051.94
129	Cc1cccc2c1cccc2C	B1-B16-B1	1051.94
130	c1ccc(cc1)c1cnccn1	B12-B5	1189.48
131	c1ccc(cn1)c1cccnc1	B11-B11	1191.99
132	c1ccc(nc1)c1ccccn1	B11-B11	1191.99
133	c1ccc(nc1)c1cccnc1	B11-B11	1191.99
134	n1ccc(cc1)c1ccccn1	B11-B11	1191.99
135	n1ccc(cc1)c1cccnc1	B11-B11	1191.99
136	n1ccc(cc1)c1ccncc1	B11-B11	1191.99
137	c1ccc(cn1)c1cnccn1	B12-B11	1253.77
138	c1ccc(nc1)c1cnccn1	B12-B11	1253.77
139	c1cnc(cn1)c1ccncc1	B12-B11	1253.77
140	COc1ccc2c(c1)cccc2	B3-B16-B1	1134.22
141	COc1cccc2c1cccc2	B3-B16-B1	1134.22
142	Cc1cc2ccccc2c(c1)O	B3-B16-B1	1166.32
143	Cc1cc2ccccc2cc1O	B3-B16-B1	1166.32
144	Cc1ccc(cc1)c1ccco1	B5-B15-B1	1139.21
145	Cc1ccc(cc1)c1cocc1	B5-B15-B1	1139.21
146	Cc1ccc(o1)c1ccccc1	B5-B15-B1	1127.35
147	Cc1ccc2c(c1)c(O)ccc2	B3-B16-B1	1166.32
148	Cc1ccc2c(c1)cc(cc2)O	B3-B16-B1	1166.32
149	Cc1ccc2c(c1)ccc(c2)O	B3-B16-B1	1166.32
150	Cc1ccc2c(c1)cccc2O	B3-B16-B1	1166.32
151	Cc1ccc2c(c1O)cccc2	B3-B16-B1	1166.32
152	Cc1cccc(c1)c1ccco1	B5-B15-B1	1139.21
153	Cc1cccc(c1)c1cocc1	B5-B15-B1	1139.21
154	Cc1cccc2c1c(O)ccc2	B3-B16-B1	1166.32
155	Cc1cccc2c1cccc2O	B3-B16-B1	1166.32
156	Cc1ccccc1c1ccco1	B5-B15-B1	1139.21
157	Cc1ccccc1c1ccoc1	B5-B15-B1	1139.21
158	Cc1ccoc1c1ccccc1	B5-B15-B1	1127.35
159	Cc1coc(c1)c1ccccc1	B5-B15-B1	1127.35
160	Cc1cocc1c1ccccc1	B5-B15-B1	1127.35
161	Cc1occ(c1)c1ccccc1	B5-B15-B1	1127.35
162	Cc1occc1c1ccccc1	B5-B15-B1	1127.35
163	OCc1ccc2c(c1)cccc2	B1-B3-B16	1166.89
164	OCc1cccc2c1cccc2	B1-B3-B16	1166.89
165	Oc1cc2ccccc2c(c1)C	B3-B16-B1	1166.32
166	Oc1ccc(c2c1cccc2)C	B3-B16-B1	1166.32
167	Oc1ccc2c(c1)c(C)ccc2	B3-B16-B1	1166.32
168	Oc1ccc2c(c1)cccc2C	B3-B16-B1	1166.32
169	Oc1ccc2c(c1C)cccc2	B3-B16-B1	1166.32
170	c1ccc(cc1)Cc1ccco1	B1-B15-B5	1127.92
171	c1ccc(cc1)Cc1cocc1	B1-B15-B5	1127.92
172	n1ccnc(c1)c1nccnc1	B12-B12	1328.05
173	Cc1ccc(cn1)c1ccco1	B1-B11-B15	1184.73
174	Cc1ccc(cn1)c1cocc1	B1-B11-B15	1184.73
175	Cc1ccc(nc1)c1ccco1	B1-B11-B15	1184.73
176	Cc1ccc(nc1)c1cocc1	B1-B11-B15	1184.73
177	Cc1ccc(o1)c1ccccn1	B1-B15-B11	1184.73
178	Cc1ccc(o1)c1cccnc1	B1-B15-B11	1184.73
179	Cc1ccc(o1)c1ccncc1	B1-B15-B11	1184.73
180	Cc1cccc(n1)c1ccco1	B1-B11-B15	1184.73
181	Cc1cccc(n1)c1cocc1	B1-B11-B15	1184.73
182	Cc1cccnc1c1ccco1	B1-B11-B15	1184.73
183	Cc1cccnc1c1ccoc1	B1-B11-B15	1184.73
184	Cc1ccnc(c1)c1ccco1	B1-B11-B15	1184.73
185	Cc1ccnc(c1)c1cocc1	B1-B11-B15	1184.73
186	Cc1ccncc1c1ccco1	B1-B11-B15	1184.73
187	Cc1ccncc1c1ccoc1	B1-B11-B15	1184.73
188	Cc1ccoc1c1ccccn1	B1-B15-B11	1184.73
189	Cc1ccoc1c1cccnc1	B1-B15-B11	1184.73
190	Cc1ccoc1c1ccncc1	B1-B15-B11	1184.73
191	Cc1cncc(c1)c1ccco1	B1-B11-B15	1184.73
192	Cc1cncc(c1)c1cocc1	B1-B11-B15	1184.73
193	Cc1cnccc1c1ccco1	B1-B11-B15	1184.73
194	Cc1cnccc1c1cocc1	B1-B11-B15	1184.73
195	Cc1coc(c1)c1ccccn1	B1-B15-B11	1184.73
196	Cc1coc(c1)c1cccnc1	B1-B15-B11	1184.73
197	Cc1coc(c1)c1ccncc1	B1-B15-B11	1184.73
198	Cc1cocc1c1ccccn1	B1-B15-B11	1184.73
199	Cc1cocc1c1cccnc1	B1-B15-B11	1184.73
200	Cc1cocc1c1ccncc1	B1-B15-B11	1184.73
201	Cc1nccc(c1)c1ccco1	B1-B11-B15	1184.73
202	Cc1nccc(c1)c1cocc1	B1-B11-B15	1184.73
203	Cc1ncccc1c1ccco1	B1-B11-B15	1184.73
204	Cc1ncccc1c1cocc1	B1-B11-B15	1184.73
205	Cc1occ(c1)c1ccccn1	B1-B15-B11	1184.73
206	Cc1occ(c1)c1cccnc1	B1-B15-B11	1184.73
207	Cc1occ(c1)c1ccncc1	B1-B15-B11	1184.73
208	Cc1occc1c1ccccn1	B1-B15-B11	1184.73
209	Cc1occc1c1cccnc1	B1-B15-B11	1184.73
210	Cc1occc1c1ccncc1	B1-B15-B11	1184.73
211	c1ccc(cn1)Cc1ccco1	B1-B15-B11	1185.41
212	c1ccc(cn1)Cc1cocc1	B1-B15-B11	1185.41
213	c1ccc(nc1)Cc1ccco1	B1-B15-B11	1185.41
214	c1ccc(nc1)Cc1cocc1	B1-B15-B11	1185.41
215	n1ccc(cc1)Cc1ccco1	B1-B15-B11	1185.41
216	n1ccc(cc1)Cc1cocc1	B1-B15-B11	1185.41
217	C1CCC(C1)Cc1nccnc1	B1-B12-B10	1070.92
218	C1CCC(C1)Oc1ccccc1	B3-B5-B10	1048.07
219	CC(c1ccco1)c1ccco1	B1-B15-B15-B1	1179.99
220	CC(c1ccco1)c1ccoc1	B1-B15-B15-B1	1179.99
221	CC(c1cocc1)c1cocc1	B1-B15-B15-B1	1179.99
222	CC1(CCCC1)c1nccnc1	B1-B10-B12	1085.66
223	CC1CCC(C1)c1cnccn1	B1-B10-B12	1067.66
224	CC1CCCC1c1cnccn1	B1-B10-B12	1067.66
225	CCc1ccc(o1)c1ccco1	B15-B15-B1-B1	1182.44
226	CCc1ccc(o1)c1cocc1	B15-B15-B1-B1	1182.44
227	CCc1ccoc1c1ccco1	B15-B15-B1-B1	1182.44
228	CCc1ccoc1c1cocc1	B15-B15-B1-B1	1182.44
229	CCc1coc(c1)c1ccco1	B15-B15-B1-B1	1182.44
230	CCc1coc(c1)c1cocc1	B15-B15-B1-B1	1182.44
231	CCc1cocc1c1ccco1	B15-B15-B1-B1	1182.44
232	CCc1cocc1c1cocc1	B15-B15-B1-B1	1182.44
233	CCc1occ(c1)c1ccco1	B15-B15-B1-B1	1182.44
234	CCc1occ(c1)c1cocc1	B15-B15-B1-B1	1182.44
235	CCc1occc1c1ccco1	B15-B15-B1-B1	1182.44
236	CCc1occc1c1cocc1	B15-B15-B1-B1	1182.44
237	Cc1cc(c(o1)c1ccco1)C	B15-B15-B1-B1	1181.87
238	Cc1cc(c(o1)c1cocc1)C	B15-B15-B1-B1	1181.87
239	Cc1ccc(o1)Cc1ccco1	B1-B15-B15-B1	1182.44
240	Cc1ccc(o1)Cc1cocc1	B1-B15-B15-B1	1182.44
241	Cc1ccc(o1)c1ccc(o1)C	B15-B15-B1-B1	1181.87
242	Cc1ccc(o1)c1ccoc1C	B15-B15-B1-B1	1181.87
243	Cc1ccc(o1)c1cocc1C	B15-B15-B1-B1	1181.87
244	Cc1ccc(o1)c1occc1C	B15-B15-B1-B1	1181.87
245	Cc1ccoc1Cc1ccco1	B1-B15-B15-B1	1182.44
246	Cc1ccoc1Cc1cocc1	B1-B15-B15-B1	1182.44
247	Cc1ccoc1c1cocc1C	B15-B15-B1-B1	1181.87
248	Cc1ccoc1c1occc1C	B15-B15-B1-B1	1181.87
249	Cc1cncc(n1)C1CCCC1	B1-B12-B10	1068.77
250	Cc1coc(c1)Cc1ccco1	B1-B15-B15-B1	1182.44
251	Cc1coc(c1)Cc1cocc1	B1-B15-B15-B1	1182.44
252	Cc1coc(c1)c1ccc(o1)C	B15-B15-B1-B1	1181.87
253	Cc1coc(c1)c1ccoc1C	B15-B15-B1-B1	1181.87
254	Cc1coc(c1)c1cocc1C	B15-B15-B1-B1	1181.87
255	Cc1coc(c1)c1occ(c1)C	B15-B15-B1-B1	1181.87
256	Cc1coc(c1)c1occc1C	B15-B15-B1-B1	1181.87
257	Cc1coc(c1C)c1ccco1	B15-B15-B1-B1	1181.87
258	Cc1coc(c1C)c1cocc1	B15-B15-B1-B1	1181.87
259	Cc1cocc1Cc1ccco1	B1-B15-B15-B1	1182.44
260	Cc1cocc1Cc1ccoc1	B1-B15-B15-B1	1182.44
261	Cc1cocc1c1cocc1C	B15-B15-B1-B1	1181.87
262	Cc1ncc(nc1)C1CCCC1	B1-B12-B10	1068.77
263	Cc1nccnc1C1CCCC1	B1-B12-B10	1068.77
264	Cc1oc(c(c1)c1ccco1)C	B15-B15-B1-B1	1181.87
265	Cc1oc(c(c1)c1cocc1)C	B15-B15-B1-B1	1181.87
266	Cc1oc(cc1C)c1ccco1	B15-B15-B1-B1	1181.87
267	Cc1oc(cc1C)c1ccoc1	B15-B15-B1-B1	1181.87
268	Cc1occ(c1)Cc1ccco1	B1-B15-B15-B1	1182.44
269	Cc1occ(c1)Cc1cocc1	B1-B15-B15-B1	1182.44
270	Cc1occ(c1)c1ccc(o1)C	B15-B15-B1-B1	1181.87
271	Cc1occ(c1)c1ccoc1C	B15-B15-B1-B1	1181.87
272	Cc1occ(c1)c1coc(c1)C	B15-B15-B1-B1	1181.87
273	Cc1occ(c1)c1cocc1C	B15-B15-B1-B1	1181.87
274	Cc1occ(c1)c1occ(c1)C	B15-B15-B1-B1	1181.87
275	Cc1occ(c1)c1occc1C	B15-B15-B1-B1	1181.87
276	Cc1occ(c1C)c1ccco1	B15-B15-B1-B1	1181.87
277	Cc1occ(c1C)c1cocc1	B15-B15-B1-B1	1181.87
278	Cc1occ(c1c1ccco1)C	B15-B15-B1-B1	1181.87
279	Cc1occ(c1c1ccoc1)C	B15-B15-B1-B1	1181.87
280	Cc1occc1Cc1ccco1	B1-B15-B15-B1	1182.44
281	Cc1occc1Cc1ccoc1	B1-B15-B15-B1	1182.44
282	Cc1occc1c1ccoc1C	B15-B15-B1-B1	1181.87
283	Cc1occc1c1cocc1C	B15-B15-B1-B1	1181.87
284	Cc1occc1c1occc1C	B15-B15-B1-B1	1181.87
285	OC1(CCCC1)c1ccccc1	B3-B10-B5	1081.14
286	OC1CCC(C1)c1ccccc1	B3-B10-B5	1081.15
287	OC1CCCC1c1ccccc1	B3-B10-B5	1081.15
288	Oc1ccc(cc1)C1CCCC1	B3-B5-B10	1090.12
289	Oc1ccc(o1)c1cnccn1	B3-B15-B12	1395.45
290	Oc1cccc(c1)C1CCCC1	B3-B5-B10	1090.12
291	Oc1ccccc1C1CCCC1	B3-B5-B10	1090.12
292	Oc1ccoc1c1cnccn1	B3-B15-B12	1395.45
293	Oc1cnc(cn1)c1ccco1	B3-B12-B15	1395.45
294	Oc1cnc(cn1)c1cocc1	B3-B12-B15	1395.45
295	Oc1cncc(n1)c1ccco1	B3-B12-B15	1395.45
296	Oc1cncc(n1)c1cocc1	B3-B12-B15	1395.45
297	Oc1coc(c1)c1cnccn1	B3-B15-B12	1395.45
298	Oc1cocc1c1cnccn1	B3-B15-B12	1395.45
299	Oc1nccnc1c1ccco1	B3-B12-B15	1395.45
300	Oc1nccnc1c1cocc1	B3-B12-B15	1395.45
301	Oc1occ(c1)c1cnccn1	B3-B15-B12	1395.45
302	Oc1occc1c1cnccn1	B3-B15-B12	1395.45
303	c1cnc(cn1)Oc1ccco1	B3-B12-B15	1351.74
304	c1cnc(cn1)Oc1cocc1	B3-B12-B15	1351.74
305	c1coc(c1)CCc1ccco1	B1-B15-B1-B15	1183.01
306	c1occ(c1)CCc1cocc1	B1-B15-B1-B15	1183.01
307	o1ccc(c1)CCc1ccco1	B1-B15-B1-B15	1183.01
308	C1CCC(C1)Oc1ccccn1	B3-B11-B10	1100.60
309	C1CCC(C1)Oc1cccnc1	B3-B11-B10	1100.60
310	C1CCC(C1)Oc1ccncc1	B3-B11-B10	1100.60
311	N1CNC(NC1)c1ccccc1	B9-B5	1228.11
312	N1CNCN(C1)c1ccccc1	B9-B5	1220.59
313	OC1(CCCC1)c1ccccn1	B3-B10-B11	1133.19
314	OC1(CCCC1)c1cccnc1	B3-B10-B11	1133.19
315	OC1(CCCC1)c1ccncc1	B3-B10-B11	1133.19
316	OC1CCC(C1)c1ccccn1	B3-B10-B11	1133.19
317	OC1CCC(C1)c1cccnc1	B3-B10-B11	1133.19
318	OC1CCC(C1)c1ccncc1	B3-B10-B11	1133.19
319	OC1CCCC1c1ccccn1	B3-B10-B11	1133.19
320	OC1CCCC1c1cccnc1	B3-B10-B11	1133.19
321	OC1CCCC1c1ccncc1	B3-B10-B11	1133.19
322	Oc1ccc(cn1)C1CCCC1	B3-B11-B10	1130.31
323	Oc1ccc(nc1)C1CCCC1	B3-B11-B10	1130.31
324	Oc1cccc(n1)C1CCCC1	B3-B11-B10	1130.31
325	Oc1cccnc1C1CCCC1	B3-B11-B10	1130.31
326	Oc1ccnc(c1)C1CCCC1	B3-B11-B10	1130.31
327	Oc1ccncc1C1CCCC1	B3-B11-B10	1130.31
328	Oc1cncc(c1)C1CCCC1	B3-B11-B10	1130.31
329	Oc1cnccc1C1CCCC1	B3-B11-B10	1130.31
330	Oc1nccc(c1)C1CCCC1	B3-B11-B10	1130.31
331	Oc1ncccc1C1CCCC1	B3-B11-B10	1130.31
332	C1CCC(C1)CCc1ccco1	B1-B10-B1-B15	1023.80
333	C1CCC(C1)CCc1cocc1	B1-B10-B1-B15	1023.80
334	C1CCC(C1)Oc1nccnc1	B3-B12-B10	1151.36
335	C1NCN(CN1)c1ccccn1	B9-B11	1280.00
336	C1NCN(CN1)c1cccnc1	B9-B11	1280.00
337	CC(c1ccco1)C1CCCC1	B1-B10-B1-B15	1021.81
338	CC(c1cocc1)C1CCCC1	B1-B10-B1-B15	1021.81
339	CC1(C)CCC(C1)c1ccco1	B1-B10-B1-B15	1039.68
340	CC1(C)CCC(C1)c1cocc1	B1-B10-B1-B15	1039.68
341	CC1(C)CCCC1c1ccco1	B1-B10-B1-B15	1039.68
342	CC1(C)CCCC1c1cocc1	B1-B10-B1-B15	1039.68
343	CC1(CCCC1)Cc1ccco1	B1-B10-B1-B15	1038.53
344	CC1(CCCC1)Cc1cocc1	B1-B10-B1-B15	1038.53
345	CC1(CCCC1)c1ccc(o1)C	B10-B15-B1-B1	1038.13
346	CC1(CCCC1)c1ccoc1C	B10-B15-B1-B1	1038.13
347	CC1(CCCC1)c1cocc1C	B10-B15-B1-B1	1038.13
348	CC1(CCCC1)c1occ(c1)C	B10-B15-B1-B1	1038.13
349	CC1CC(C(C1)c1ccco1)C	B1-B10-B1-B15	1026.37
350	CC1CC(C(C1)c1cocc1)C	B1-B10-B1-B15	1026.37
351	CC1CC(CC1C)c1ccco1	B1-B10-B1-B15	1026.37
352	CC1CC(CC1C)c1cocc1	B1-B10-B1-B15	1026.37
353	CC1CCC(C1)(C)c1ccco1	B1-B10-B1-B15	1039.68
354	CC1CCC(C1)(C)c1cocc1	B1-B10-B1-B15	1039.68
355	CC1CCC(C1)Cc1ccco1	B1-B10-B1-B15	1024.13
356	CC1CCC(C1)Cc1cocc1	B1-B10-B1-B15	1024.13
357	CC1CCC(C1)c1ccc(o1)C	B10-B15-B1-B1	1025.27
358	CC1CCC(C1)c1ccoc1C	B10-B15-B1-B1	1025.27
359	CC1CCC(C1)c1coc(c1)C	B10-B15-B1-B1	1025.27
360	CC1CCC(C1)c1cocc1C	B10-B15-B1-B1	1025.27
361	CC1CCC(C1)c1occ(c1)C	B10-B15-B1-B1	1025.27
362	CC1CCC(C1)c1occc1C	B10-B15-B1-B1	1025.27
363	CC1CCC(C1C)c1ccco1	B1-B10-B1-B15	1026.37
364	CC1CCC(C1C)c1cocc1	B1-B10-B1-B15	1026.37
365	CC1CCC(C1c1ccco1)C	B1-B10-B1-B15	1026.37
366	CC1CCC(C1c1cocc1)C	B1-B10-B1-B15	1026.37
367	CC1CCCC1(C)c1ccco1	B1-B10-B1-B15	1039.68
368	CC1CCCC1(C)c1cocc1	B1-B10-B1-B15	1039.68
369	CC1CCCC1Cc1ccco1	B1-B10-B1-B15	1024.13
370	CC1CCCC1Cc1cocc1	B1-B10-B1-B15	1024.13
371	CC1CCCC1c1ccc(o1)C	B10-B15-B1-B1	1025.27
372	CC1CCCC1c1ccoc1C	B10-B15-B1-B1	1025.27
373	CC1CCCC1c1coc(c1)C	B10-B15-B1-B1	1025.27
374	CC1CCCC1c1cocc1C	B10-B15-B1-B1	1025.27
375	CC1CCCC1c1occ(c1)C	B10-B15-B1-B1	1025.27
376	CC1CCCC1c1occc1C	B10-B15-B1-B1	1025.27
377	CCC1(CCCC1)c1ccco1	B1-B10-B1-B15	1038.53
378	CCC1(CCCC1)c1cocc1	B1-B10-B1-B15	1038.53
379	CCC1CCC(C1)c1ccco1	B1-B10-B1-B15	1024.13
380	CCC1CCC(C1)c1cocc1	B1-B10-B1-B15	1024.13
381	CCC1CCCC1c1ccco1	B1-B10-B1-B15	1024.13
382	CCC1CCCC1c1cocc1	B1-B10-B1-B15	1024.13
383	CCc1ccc(o1)C1CCCC1	B10-B15-B1-B1	1022.40
384	CCc1ccoc1C1CCCC1	B10-B15-B1-B1	1022.40
385	CCc1coc(c1)C1CCCC1	B10-B15-B1-B1	1022.40
386	CCc1cocc1C1CCCC1	B10-B15-B1-B1	1022.40
387	CCc1occ(c1)C1CCCC1	B10-B15-B1-B1	1022.40
388	CCc1occc1C1CCCC1	B10-B15-B1-B1	1022.40
389	COc1ccc(o1)c1ccco1	B3-B15-B1-B15	1289.81
390	COc1ccc(o1)c1cocc1	B3-B15-B1-B15	1289.79
391	COc1ccoc1c1ccco1	B3-B15-B1-B15	1289.81
392	COc1ccoc1c1cocc1	B3-B15-B1-B15	1289.79
393	COc1coc(c1)c1ccco1	B3-B15-B1-B15	1289.81
394	COc1coc(c1)c1cocc1	B3-B15-B1-B15	1289.81
395	COc1cocc1c1ccco1	B3-B15-B1-B15	1289.81
396	COc1cocc1c1cocc1	B3-B15-B1-B15	1289.81
397	COc1occ(c1)c1ccco1	B3-B15-B1-B15	1289.81
398	COc1occ(c1)c1cocc1	B3-B15-B1-B15	1289.81
399	COc1occc1c1ccco1	B3-B15-B1-B15	1289.81
400	COc1occc1c1cocc1	B3-B15-B1-B15	1289.81
401	Cc1c(C)coc1C1CCCC1	B10-B15-B1-B1	1024.40
402	Cc1c(coc1C)C1CCCC1	B10-B15-B1-B1	1024.40
403	Cc1cc(c(o1)c1ccco1)O	B1-B15-B3-B15	1320.34
404	Cc1cc(c(o1)c1cocc1)O	B1-B15-B3-B15	1320.34
405	Cc1cc(oc1C1CCCC1)C	B10-B15-B1-B1	1024.40
406	Cc1cc(oc1O)c1ccco1	B1-B15-B3-B15	1320.34
407	Cc1cc(oc1O)c1cocc1	B1-B15-B3-B15	1320.32
408	Cc1ccc(o1)CC1CCCC1	B1-B15-B10-B1	1022.40
409	Cc1ccc(o1)Oc1ccco1	B1-B15-B3-B15	1276.63
410	Cc1ccc(o1)Oc1cocc1	B1-B15-B3-B15	1276.61
411	Cc1ccc(o1)c1ccc(o1)O	B15-B15-B3-B1	1320.34
412	Cc1ccc(o1)c1ccoc1O	B15-B15-B3-B1	1320.34
413	Cc1ccc(o1)c1coc(c1)O	B15-B15-B3-B1	1320.34
414	Cc1ccc(o1)c1cocc1O	B15-B15-B3-B1	1320.34
415	Cc1ccc(o1)c1occc1O	B15-B15-B3-B1	1320.34
416	Cc1ccoc1C1(C)CCCC1	B10-B15-B1-B1	1038.13
417	Cc1ccoc1CC1CCCC1	B1-B15-B10-B1	1022.40
418	Cc1ccoc1Oc1ccco1	B1-B15-B3-B15	1276.63
419	Cc1ccoc1Oc1cocc1	B1-B15-B3-B15	1276.61
420	Cc1ccoc1c1ccoc1O	B15-B15-B3-B1	1320.34
421	Cc1ccoc1c1cocc1O	B15-B15-B3-B1	1320.34
422	Cc1ccoc1c1occc1O	B15-B15-B3-B1	1320.34
423	Cc1coc(c1)CC1CCCC1	B1-B15-B10-B1	1022.40
424	Cc1coc(c1)Oc1ccco1	B1-B15-B3-B15	1276.63
425	Cc1coc(c1)Oc1cocc1	B1-B15-B3-B15	1276.63
426	Cc1coc(c1)c1ccc(o1)O	B15-B15-B3-B1	1320.34
427	Cc1coc(c1)c1ccoc1O	B15-B15-B3-B1	1320.34
428	Cc1coc(c1)c1cocc1O	B15-B15-B3-B1	1320.34
429	Cc1coc(c1)c1occ(c1)O	B15-B15-B3-B1	1320.34
430	Cc1coc(c1)c1occc1O	B15-B15-B3-B1	1320.34
431	Cc1coc(c1O)c1ccco1	B1-B15-B3-B15	1320.34
432	Cc1coc(c1O)c1cocc1	B1-B15-B3-B15	1320.34
433	Cc1coc(c1c1ccco1)O	B1-B15-B3-B15	1320.34
434	Cc1coc(c1c1cocc1)O	B1-B15-B3-B15	1320.34
435	Cc1cocc1CC1CCCC1	B1-B15-B10-B1	1022.40
436	Cc1cocc1Oc1ccco1	B1-B15-B3-B15	1276.63
437	Cc1cocc1Oc1ccoc1	B1-B15-B3-B15	1276.63
438	Cc1cocc1c1cocc1O	B15-B15-B3-B1	1320.34
439	Cc1cocc1c1occc1O	B15-B15-B3-B1	1320.34
440	Cc1oc(c(c1)c1ccco1)O	B1-B15-B3-B15	1320.34
441	Cc1oc(c(c1)c1cocc1)O	B1-B15-B3-B15	1320.34
442	Cc1oc(cc1C)C1CCCC1	B10-B15-B1-B1	1024.40
443	Cc1oc(cc1C1CCCC1)C	B10-B15-B1-B1	1024.40
444	Cc1occ(c1)C1(C)CCCC1	B10-B15-B1-B1	1038.13
445	Cc1occ(c1)CC1CCCC1	B1-B15-B10-B1	1022.40
446	Cc1occ(c1)Oc1ccco1	B1-B15-B3-B15	1276.63
447	Cc1occ(c1)Oc1cocc1	B1-B15-B3-B15	1276.61
448	Cc1occ(c1)c1ccoc1O	B15-B15-B3-B1	1320.34
449	Cc1occ(c1)c1coc(c1)O	B15-B15-B3-B1	1320.34
450	Cc1occ(c1)c1cocc1O	B15-B15-B3-B1	1320.34
451	Cc1occ(c1)c1occ(c1)O	B15-B15-B3-B1	1320.34
452	Cc1occ(c1)c1occc1O	B15-B15-B3-B1	1320.34
453	Cc1occ(c1C1CCCC1)C	B10-B15-B1-B1	1024.40
454	Cc1occ(c1O)c1ccco1	B1-B15-B3-B15	1320.34
455	Cc1occ(c1O)c1cocc1	B1-B15-B3-B15	1320.32
456	Cc1occc1CC1CCCC1	B1-B15-B10-B1	1022.40
457	Cc1occc1Oc1ccco1	B1-B15-B3-B15	1276.63
458	Cc1occc1Oc1ccoc1	B1-B15-B3-B15	1276.63
459	Cc1occc1c1ccoc1O	B15-B15-B3-B1	1320.34
460	Cc1occc1c1cocc1O	B15-B15-B3-B1	1320.34
461	N1CNC(NC1)c1ccccn1	B9-B11	1291.38
462	N1CNC(NC1)c1cccnc1	B9-B11	1291.38
463	N1CNC(NC1)c1ccncc1	B9-B11	1291.38
464	N1CNCN(C1)c1ccncc1	B9-B11	1280.00
465	OC(c1ccco1)c1ccco1	B1-B15-B3-B15	1322.17
466	OC(c1ccco1)c1ccoc1	B1-B15-B3-B15	1322.17
467	OC(c1cocc1)c1cocc1	B1-B15-B3-B15	1322.17
468	OC1(CCCC1)c1nccnc1	B3-B10-B12	1182.91
469	OC1CCC(C1)c1cnccn1	B3-B10-B12	1183.58
470	OC1CCCC1c1cnccn1	B3-B10-B12	1183.58
471	OCc1ccc(o1)c1ccco1	B1-B15-B3-B15	1331.75
472	OCc1ccc(o1)c1cocc1	B1-B15-B3-B15	1331.73
473	OCc1ccoc1c1ccco1	B1-B15-B3-B15	1331.75
474	OCc1ccoc1c1cocc1	B1-B15-B3-B15	1331.73
475	OCc1coc(c1)c1ccco1	B1-B15-B3-B15	1331.75
476	OCc1coc(c1)c1cocc1	B1-B15-B3-B15	1331.75
477	OCc1cocc1c1ccco1	B1-B15-B3-B15	1331.75
478	OCc1cocc1c1cocc1	B1-B15-B3-B15	1331.75
479	OCc1occ(c1)c1ccco1	B1-B15-B3-B15	1331.75
480	OCc1occ(c1)c1cocc1	B1-B15-B3-B15	1331.75
481	OCc1occc1c1ccco1	B1-B15-B3-B15	1331.75
482	OCc1occc1c1cocc1	B1-B15-B3-B15	1331.75
483	Oc1cc(c(o1)c1ccco1)C	B1-B15-B3-B15	1320.34
484	Oc1cc(c(o1)c1cocc1)C	B1-B15-B3-B15	1320.32
485	Oc1cc(oc1C)c1ccco1	B1-B15-B3-B15	1320.34
486	Oc1cc(oc1C)c1cocc1	B1-B15-B3-B15	1320.34
487	Oc1ccc(o1)Cc1ccco1	B1-B15-B3-B15	1320.10
488	Oc1ccc(o1)Cc1cocc1	B1-B15-B3-B15	1320.08
489	Oc1ccc(o1)c1ccoc1C	B15-B15-B3-B1	1320.32
490	Oc1ccc(o1)c1coc(c1)C	B15-B15-B3-B1	1320.32
491	Oc1ccc(o1)c1cocc1C	B15-B15-B3-B1	1320.32
492	Oc1ccc(o1)c1occc1C	B15-B15-B3-B1	1320.32
493	Oc1ccoc1Cc1ccco1	B1-B15-B3-B15	1320.10
494	Oc1ccoc1Cc1cocc1	B1-B15-B3-B15	1320.10
495	Oc1ccoc1c1ccoc1C	B15-B15-B3-B1	1320.34
496	Oc1cncc(n1)C1CCCC1	B3-B12-B10	1180.54
497	Oc1coc(c1)Cc1ccco1	B1-B15-B3-B15	1320.10
498	Oc1coc(c1)Cc1cocc1	B1-B15-B3-B15	1320.10
499	Oc1coc(c1)c1ccc(o1)C	B15-B15-B3-B1	1320.34
500	Oc1coc(c1)c1ccoc1C	B15-B15-B3-B1	1320.34
501	Oc1coc(c1)c1cocc1C	B15-B15-B3-B1	1320.34
502	Oc1coc(c1)c1occc1C	B15-B15-B3-B1	1320.34
503	Oc1coc(c1C)c1ccco1	B1-B15-B3-B15	1320.34
504	Oc1coc(c1C)c1cocc1	B1-B15-B3-B15	1320.34
505	Oc1coc(c1c1ccco1)C	B1-B15-B3-B15	1320.34
506	Oc1coc(c1c1cocc1)C	B1-B15-B3-B15	1320.34
507	Oc1cocc1Cc1ccco1	B1-B15-B3-B15	1320.10
508	Oc1cocc1Cc1ccoc1	B1-B15-B3-B15	1320.10
509	Oc1ncc(nc1)C1CCCC1	B3-B12-B10	1180.54
510	Oc1nccnc1C1CCCC1	B3-B12-B10	1180.54
511	Oc1oc(c(c1)c1ccco1)C	B1-B15-B3-B15	1320.34
512	Oc1oc(c(c1)c1cocc1)C	B1-B15-B3-B15	1320.34
513	Oc1occ(c1)Cc1ccco1	B1-B15-B3-B15	1320.10
514	Oc1occ(c1)Cc1cocc1	B1-B15-B3-B15	1320.10
515	Oc1occ(c1)c1ccoc1C	B15-B15-B3-B1	1320.34
516	Oc1occ(c1)c1cocc1C	B15-B15-B3-B1	1320.34
517	Oc1occ(c1)c1occ(c1)C	B15-B15-B3-B1	1320.34
518	Oc1occ(c1)c1occc1C	B15-B15-B3-B1	1320.34
519	Oc1occ(c1C)c1ccco1	B1-B15-B3-B15	1320.34
520	Oc1occ(c1C)c1cocc1	B1-B15-B3-B15	1320.34
521	Oc1occc1Cc1ccco1	B1-B15-B3-B15	1320.10
522	Oc1occc1Cc1ccoc1	B1-B15-B3-B15	1320.10
523	Oc1occc1c1cocc1C	B15-B15-B3-B1	1320.34
524	c1coc(c1)OCc1ccco1	B3-B15-B1-B15	1276.00
525	c1occ(c1)OCc1cocc1	B3-B15-B1-B15	1275.98
526	o1ccc(c1)COc1ccco1	B3-B15-B1-B15	1276.00
527	o1ccc(c1)OCc1ccco1	B3-B15-B1-B15	1276.00
528	N1CNC(NC1)c1nccnc1	B12-B9	1354.17
529	N1CNCN(C1)c1nccnc1	B12-B9	1342.79
530	C1CCC(C1)CCC1CCCC1	B1-B10-B1-B10	903.01
531	C1CCC(C1)COc1ccco1	B1-B10-B3-B15	1098.74
532	C1CCC(C1)COc1cocc1	B1-B10-B3-B15	1098.74
533	C1CCC(C1)OCc1ccco1	B1-B3-B10-B15	1106.37
534	C1CCC(C1)OCc1cocc1	B1-B3-B10-B15	1106.37
535	CC(C1CCCC1)C1CCCC1	B1-B10-B1-B10	902.93
536	CC1(C)CCC(C1)C1CCCC1	B1-B10-B1-B10	920.78
537	CC1(C)CCCC1C1CCCC1	B1-B10-B1-B10	920.78
538	CC1(CCCC1)C1(C)CCCC1	B10-B10-B1-B1	934.09
539	CC1(CCCC1)CC1CCCC1	B1-B10-B1-B10	918.55
540	CC1(CCCC1)Oc1ccco1	B1-B10-B3-B15	1099.34
541	CC1(CCCC1)Oc1cocc1	B1-B10-B3-B15	1099.34
542	CC1(CCCC1)c1ccc(o1)O	B10-B15-B1-B3	1147.50
543	CC1(CCCC1)c1ccoc1O	B10-B15-B1-B3	1147.50
544	CC1(CCCC1)c1cocc1O	B10-B15-B1-B3	1147.50
545	CC1(CCCC1)c1occ(c1)O	B10-B15-B1-B3	1147.50
546	CC1(O)CCC(C1)c1ccco1	B1-B10-B3-B15	1132.83
547	CC1(O)CCC(C1)c1cocc1	B1-B10-B3-B15	1132.83
548	CC1(O)CCCC1c1ccco1	B1-B10-B3-B15	1132.83
549	CC1(O)CCCC1c1cocc1	B1-B10-B3-B15	1132.83
550	CC1CC(C(C1)C1CCCC1)C	B1-B10-B1-B10	907.48
551	CC1CC(C(C1)c1ccco1)O	B1-B10-B3-B15	1132.83
552	CC1CC(C(C1)c1cocc1)O	B1-B10-B3-B15	1132.83
553	CC1CC(CC1C)C1CCCC1	B1-B10-B1-B10	907.48
554	CC1CCC(C1)(C)C1CCCC1	B1-B10-B1-B10	920.78
555	CC1CCC(C1)(O)c1ccco1	B1-B10-B3-B15	1132.83
556	CC1CCC(C1)(O)c1cocc1	B1-B10-B3-B15	1132.83
557	CC1CCC(C1)C1(C)CCCC1	B10-B10-B1-B1	920.78
558	CC1CCC(C1)C1CCC(C1)C	B10-B10-B1-B1	907.48
559	CC1CCC(C1)C1CCCC1C	B10-B10-B1-B1	907.48
560	CC1CCC(C1)CC1CCCC1	B1-B10-B1-B10	905.25
561	CC1CCC(C1)Oc1ccco1	B1-B10-B3-B15	1099.34
562	CC1CCC(C1)Oc1cocc1	B1-B10-B3-B15	1099.34
563	CC1CCC(C1)c1ccc(o1)O	B10-B15-B1-B3	1129.95
564	CC1CCC(C1)c1ccoc1O	B10-B15-B1-B3	1129.95
565	CC1CCC(C1)c1coc(c1)O	B10-B15-B1-B3	1129.95
566	CC1CCC(C1)c1cocc1O	B10-B15-B1-B3	1129.95
567	CC1CCC(C1)c1occ(c1)O	B10-B15-B1-B3	1129.95
568	CC1CCC(C1)c1occc1O	B10-B15-B1-B3	1129.95
569	CC1CCC(C1C)C1CCCC1	B1-B10-B1-B10	907.48
570	CC1CCC(C1C1CCCC1)C	B1-B10-B1-B10	907.48
571	CC1CCC(C1O)c1ccco1	B1-B10-B3-B15	1132.83
572	CC1CCC(C1O)c1cocc1	B1-B10-B3-B15	1132.83
573	CC1CCC(C1c1ccco1)O	B1-B10-B3-B15	1132.83
574	CC1CCC(C1c1ccoc1)O	B1-B10-B3-B15	1132.83
575	CC1CCCC1(C)C1CCCC1	B1-B10-B1-B10	920.78
576	CC1CCCC1(O)c1ccco1	B1-B10-B3-B15	1132.83
577	CC1CCCC1(O)c1cocc1	B1-B10-B3-B15	1132.83
578	CC1CCCC1C1(C)CCCC1	B10-B10-B1-B1	920.78
579	CC1CCCC1C1CCCC1C	B10-B10-B1-B1	907.48
580	CC1CCCC1CC1CCCC1	B1-B10-B1-B10	905.25
581	CC1CCCC1Oc1ccco1	B1-B10-B3-B15	1099.34
582	CC1CCCC1Oc1cocc1	B1-B10-B3-B15	1099.34
583	CC1CCCC1c1ccc(o1)O	B10-B15-B1-B3	1129.95
584	CC1CCCC1c1ccoc1O	B10-B15-B1-B3	1129.95
585	CC1CCCC1c1coc(c1)O	B10-B15-B1-B3	1129.95
586	CC1CCCC1c1cocc1O	B10-B15-B1-B3	1129.95
587	CC1CCCC1c1occ(c1)O	B10-B15-B1-B3	1129.95
588	CC1CCCC1c1occc1O	B10-B15-B1-B3	1129.95
589	CCC1(CCCC1)C1CCCC1	B1-B10-B1-B10	918.55
590	CCC1CCC(C1)C1CCCC1	B1-B10-B1-B10	905.25
591	CCC1CCCC1C1CCCC1	B1-B10-B1-B10	905.25
592	COC1(CCCC1)c1ccco1	B1-B3-B10-B15	1116.65
593	COC1(CCCC1)c1cocc1	B1-B3-B10-B15	1116.65
594	COC1CCC(C1)c1ccco1	B1-B3-B10-B15	1116.65
595	COC1CCC(C1)c1cocc1	B1-B3-B10-B15	1116.65
596	COC1CCCC1c1ccco1	B1-B3-B10-B15	1116.65
597	COC1CCCC1c1cocc1	B1-B3-B10-B15	1116.65
598	COc1ccc(o1)C1CCCC1	B3-B15-B1-B10	1111.06
599	COc1ccoc1C1CCCC1	B3-B15-B1-B10	1111.06
600	COc1coc(c1)C1CCCC1	B3-B15-B1-B10	1111.06
601	COc1cocc1C1CCCC1	B3-B15-B1-B10	1111.06
602	COc1occ(c1)C1CCCC1	B3-B15-B1-B10	1111.06
603	COc1occc1C1CCCC1	B3-B15-B1-B10	1111.06
604	Cc1c(O)coc1C1CCCC1	B1-B15-B3-B10	1131.99
605	Cc1c(coc1O)C1CCCC1	B1-B15-B3-B10	1131.99
606	Cc1cc(oc1C1CCCC1)O	B1-B15-B3-B10	1131.99
607	Cc1cc(oc1O)C1CCCC1	B1-B15-B3-B10	1131.99
608	Cc1ccc(o1)OC1CCCC1	B1-B15-B3-B10	1101.38
609	Cc1ccoc1C1(O)CCCC1	B10-B15-B1-B3	1134.86
610	Cc1ccoc1OC1CCCC1	B1-B15-B3-B10	1101.38
611	Cc1coc(c1)OC1CCCC1	B1-B15-B3-B10	1101.38
612	Cc1coc(c1C1CCCC1)O	B1-B15-B3-B10	1131.99
613	Cc1cocc1OC1CCCC1	B1-B15-B3-B10	1101.38
614	Cc1oc(cc1C1CCCC1)O	B1-B15-B3-B10	1131.99
615	Cc1occ(c1)C1(O)CCCC1	B10-B15-B1-B3	1134.86
616	Cc1occ(c1)OC1CCCC1	B1-B15-B3-B10	1101.38
617	Cc1occc1OC1CCCC1	B1-B15-B3-B10	1101.38
618	OC(c1ccco1)C1CCCC1	B1-B10-B3-B15	1135.46
619	OC(c1cocc1)C1CCCC1	B1-B10-B3-B15	1135.46
620	OC1(CCCC1)Cc1ccco1	B1-B10-B3-B15	1135.45
621	OC1(CCCC1)Cc1cocc1	B1-B10-B3-B15	1135.45
622	OC1(CCCC1)c1ccc(o1)C	B10-B15-B1-B3	1134.86
623	OC1(CCCC1)c1ccoc1C	B10-B15-B1-B3	1134.86
624	OC1(CCCC1)c1cocc1C	B10-B15-B1-B3	1134.86
625	OC1(CCCC1)c1occ(c1)C	B10-B15-B1-B3	1134.86
626	OC1CC(C(C1)c1ccco1)C	B1-B10-B3-B15	1132.83
627	OC1CC(C(C1)c1cocc1)C	B1-B10-B3-B15	1132.83
628	OC1CC(CC1C)c1ccco1	B1-B10-B3-B15	1132.83
629	OC1CC(CC1C)c1ccoc1	B1-B10-B3-B15	1132.83
630	OC1CCC(C1)(C)c1ccco1	B1-B10-B3-B15	1150.38
631	OC1CCC(C1)(C)c1cocc1	B1-B10-B3-B15	1150.38
632	OC1CCC(C1)Cc1ccco1	B1-B10-B3-B15	1135.46
633	OC1CCC(C1)Cc1cocc1	B1-B10-B3-B15	1135.46
634	OC1CCC(C1)c1ccc(o1)C	B10-B15-B1-B3	1134.87
635	OC1CCC(C1)c1ccoc1C	B10-B15-B1-B3	1134.87
636	OC1CCC(C1)c1coc(c1)C	B10-B15-B1-B3	1134.87
637	OC1CCC(C1)c1cocc1C	B10-B15-B1-B3	1134.87
638	OC1CCC(C1)c1occ(c1)C	B10-B15-B1-B3	1134.87
639	OC1CCC(C1)c1occc1C	B10-B15-B1-B3	1134.87
640	OC1CCC(C1C)c1ccco1	B1-B10-B3-B15	1132.83
641	OC1CCC(C1C)c1cocc1	B1-B10-B3-B15	1132.83
642	OC1CCCC1(C)c1ccco1	B1-B10-B3-B15	1150.38
643	OC1CCCC1(C)c1cocc1	B1-B10-B3-B15	1150.38
644	OC1CCCC1Cc1ccco1	B1-B10-B3-B15	1135.46
645	OC1CCCC1Cc1cocc1	B1-B10-B3-B15	1135.46
646	OC1CCCC1c1ccc(o1)C	B10-B15-B1-B3	1134.87
647	OC1CCCC1c1ccoc1C	B10-B15-B1-B3	1134.87
648	OC1CCCC1c1coc(c1)C	B10-B15-B1-B3	1134.87
649	OC1CCCC1c1cocc1C	B10-B15-B1-B3	1134.87
650	OC1CCCC1c1occ(c1)C	B10-B15-B1-B3	1134.87
651	OC1CCCC1c1occc1C	B10-B15-B1-B3	1134.87
652	OCC1(CCCC1)c1ccco1	B1-B10-B3-B15	1159.95
653	OCC1(CCCC1)c1cocc1	B1-B10-B3-B15	1159.95
654	OCC1CCC(C1)c1ccco1	B1-B10-B3-B15	1142.40
655	OCC1CCC(C1)c1cocc1	B1-B10-B3-B15	1142.40
656	OCC1CCCC1c1ccco1	B1-B10-B3-B15	1142.40
657	OCC1CCCC1c1cocc1	B1-B10-B3-B15	1142.40
658	OCc1ccc(o1)C1CCCC1	B1-B15-B3-B10	1144.44
659	OCc1ccoc1C1CCCC1	B1-B15-B3-B10	1144.44
660	OCc1coc(c1)C1CCCC1	B1-B15-B3-B10	1144.44
661	OCc1cocc1C1CCCC1	B1-B15-B3-B10	1144.44
662	OCc1occ(c1)C1CCCC1	B1-B15-B3-B10	1144.44
663	OCc1occc1C1CCCC1	B1-B15-B3-B10	1144.44
664	OOc1ccc(o1)c1ccco1	B3-B15-B3-B15	1428.22
665	OOc1ccc(o1)c1cocc1	B3-B15-B3-B15	1428.22
666	OOc1ccoc1c1ccco1	B3-B15-B3-B15	1428.22
667	OOc1ccoc1c1cocc1	B3-B15-B3-B15	1428.22
668	OOc1coc(c1)c1ccco1	B3-B15-B3-B15	1428.22
669	OOc1coc(c1)c1cocc1	B3-B15-B3-B15	1428.22
670	OOc1cocc1c1ccco1	B3-B15-B3-B15	1428.22
671	OOc1cocc1c1cocc1	B3-B15-B3-B15	1428.22
672	OOc1occ(c1)c1ccco1	B3-B15-B3-B15	1428.22
673	OOc1occ(c1)c1cocc1	B3-B15-B3-B15	1428.22
674	OOc1occc1c1ccco1	B3-B15-B3-B15	1428.22
675	OOc1occc1c1cocc1	B3-B15-B3-B15	1428.22
676	Oc1c(C)coc1C1CCCC1	B1-B15-B3-B10	1131.99
677	Oc1c(coc1C)C1CCCC1	B1-B15-B3-B10	1131.99
678	Oc1cc(c(o1)c1ccco1)O	B3-B15-B3-B15	1470.34
679	Oc1cc(c(o1)c1cocc1)O	B3-B15-B3-B15	1470.34
680	Oc1cc(oc1C)C1CCCC1	B1-B15-B3-B10	1131.99
681	Oc1cc(oc1C1CCCC1)C	B1-B15-B3-B10	1131.99
682	Oc1ccc(o1)CC1CCCC1	B1-B15-B3-B10	1132.57
683	Oc1ccc(o1)Oc1ccco1	B3-B15-B3-B15	1426.62
684	Oc1ccc(o1)Oc1cocc1	B3-B15-B3-B15	1426.62
685	Oc1ccc(o1)c1ccc(o1)O	B15-B15-B3-B3	1470.34
686	Oc1ccc(o1)c1ccoc1O	B15-B15-B3-B3	1470.34
687	Oc1ccc(o1)c1cocc1O	B15-B15-B3-B3	1470.34
688	Oc1ccc(o1)c1occc1O	B15-B15-B3-B3	1470.34
689	Oc1ccoc1C1(C)CCCC1	B10-B15-B1-B3	1147.50
690	Oc1ccoc1CC1CCCC1	B1-B15-B3-B10	1132.57
691	Oc1ccoc1Oc1ccco1	B3-B15-B3-B15	1426.62
692	Oc1ccoc1Oc1cocc1	B3-B15-B3-B15	1426.62
693	Oc1ccoc1c1cocc1O	B15-B15-B3-B3	1470.34
694	Oc1ccoc1c1occc1O	B15-B15-B3-B3	1470.34
695	Oc1coc(c1)CC1CCCC1	B1-B15-B3-B10	1132.57
696	Oc1coc(c1)Oc1ccco1	B3-B15-B3-B15	1426.62
697	Oc1coc(c1)Oc1cocc1	B3-B15-B3-B15	1426.62
698	Oc1coc(c1)c1ccc(o1)O	B15-B15-B3-B3	1470.34
699	Oc1coc(c1)c1ccoc1O	B15-B15-B3-B3	1470.34
700	Oc1coc(c1)c1cocc1O	B15-B15-B3-B3	1470.34
701	Oc1coc(c1)c1occ(c1)O	B15-B15-B3-B3	1470.34
702	Oc1coc(c1)c1occc1O	B15-B15-B3-B3	1470.34
703	Oc1coc(c1C1CCCC1)C	B1-B15-B3-B10	1131.99
704	Oc1coc(c1O)c1ccco1	B3-B15-B3-B15	1470.34
705	Oc1coc(c1O)c1cocc1	B3-B15-B3-B15	1470.34
706	Oc1cocc1CC1CCCC1	B1-B15-B3-B10	1132.57
707	Oc1cocc1Oc1ccco1	B3-B15-B3-B15	1426.62
708	Oc1cocc1Oc1ccoc1	B3-B15-B3-B15	1426.62
709	Oc1cocc1c1cocc1O	B15-B15-B3-B3	1470.34
710	Oc1oc(c(c1)c1ccco1)O	B3-B15-B3-B15	1470.34
711	Oc1oc(c(c1)c1cocc1)O	B3-B15-B3-B15	1470.34
712	Oc1oc(cc1C1CCCC1)C	B1-B15-B3-B10	1131.99
713	Oc1oc(cc1O)c1ccco1	B3-B15-B3-B15	1470.34
714	Oc1oc(cc1O)c1ccoc1	B3-B15-B3-B15	1470.34
715	Oc1occ(c1)C1(C)CCCC1	B10-B15-B1-B3	1147.50
716	Oc1occ(c1)CC1CCCC1	B1-B15-B3-B10	1132.57
717	Oc1occ(c1)Oc1ccco1	B3-B15-B3-B15	1426.62
718	Oc1occ(c1)Oc1cocc1	B3-B15-B3-B15	1426.62
719	Oc1occ(c1)c1ccc(o1)O	B15-B15-B3-B3	1470.34
720	Oc1occ(c1)c1ccoc1O	B15-B15-B3-B3	1470.34
721	Oc1occ(c1)c1coc(c1)O	B15-B15-B3-B3	1470.34
722	Oc1occ(c1)c1cocc1O	B15-B15-B3-B3	1470.34
723	Oc1occ(c1)c1occ(c1)O	B15-B15-B3-B3	1470.34
724	Oc1occ(c1)c1occc1O	B15-B15-B3-B3	1470.34
725	Oc1occ(c1O)c1ccco1	B3-B15-B3-B15	1470.34
726	Oc1occ(c1O)c1cocc1	B3-B15-B3-B15	1470.34
727	Oc1occ(c1c1ccco1)O	B3-B15-B3-B15	1470.34
728	Oc1occ(c1c1ccoc1)O	B3-B15-B3-B15	1470.34
729	Oc1occc1CC1CCCC1	B1-B15-B3-B10	1132.57
730	Oc1occc1Oc1ccco1	B3-B15-B3-B15	1426.62
731	Oc1occc1Oc1ccoc1	B3-B15-B3-B15	1426.62
732	Oc1occc1c1ccoc1O	B15-B15-B3-B3	1470.34
733	Oc1occc1c1cocc1O	B15-B15-B3-B3	1470.34
734	Oc1occc1c1occc1O	B15-B15-B3-B3	1470.34
735	c1coc(c1)OOc1ccco1	B3-B15-B3-B15	1394.56
736	c1occ(c1)OOc1cocc1	B3-B15-B3-B15	1394.56
737	o1ccc(c1)OOc1ccco1	B3-B15-B3-B15	1394.56
738	C1NCN(CN1)Cc1ccco1	B1-B15-B9	1273.94
739	C1NCN(CN1)Cc1cocc1	B1-B15-B9	1273.94
740	CC1(NCNCN1)c1ccco1	B1-B9-B15	1285.55
741	CC1(NCNCN1)c1cocc1	B1-B9-B15	1285.55
742	CC1NCN(CN1)c1ccco1	B1-B9-B15	1276.51
743	CC1NCN(CN1)c1cocc1	B1-B9-B15	1276.51
744	CC1NCNC(N1)c1ccco1	B1-B9-B15	1287.89
745	CC1NCNC(N1)c1cocc1	B1-B9-B15	1287.89
746	CC1NCNCN1c1ccco1	B1-B9-B15	1276.51
747	CC1NCNCN1c1cocc1	B1-B9-B15	1276.51
748	CN1CNC(NC1)c1ccco1	B1-B9-B15	1287.04
749	CN1CNC(NC1)c1cocc1	B1-B9-B15	1287.04
750	CN1CNCN(C1)c1ccco1	B1-B9-B15	1275.67
751	CN1CNCN(C1)c1cocc1	B1-B9-B15	1275.67
752	CN1CNCNC1c1ccco1	B1-B9-B15	1287.04
753	CN1CNCNC1c1cocc1	B1-B9-B15	1287.04
754	Cc1ccc(o1)C1NCNCN1	B1-B15-B9	1287.89
755	Cc1ccc(o1)N1CNCNC1	B1-B15-B9	1276.51
756	Cc1ccoc1C1NCNCN1	B1-B15-B9	1287.89
757	Cc1ccoc1N1CNCNC1	B1-B15-B9	1276.51
758	Cc1coc(c1)C1NCNCN1	B1-B15-B9	1287.89
759	Cc1coc(c1)N1CNCNC1	B1-B15-B9	1276.51
760	Cc1cocc1C1NCNCN1	B1-B15-B9	1287.89
761	Cc1cocc1N1CNCNC1	B1-B15-B9	1276.51
762	Cc1occ(c1)C1NCNCN1	B1-B15-B9	1287.89
763	Cc1occ(c1)N1CNCNC1	B1-B15-B9	1276.51
764	Cc1occc1C1NCNCN1	B1-B15-B9	1287.89
765	Cc1occc1N1CNCNC1	B1-B15-B9	1276.51
766	N1CNC(NC1)Cc1ccco1	B1-B15-B9	1289.23
767	N1CNC(NC1)Cc1cocc1	B1-B15-B9	1289.23
768	C1CCC(C1)OCC1CCCC1	B1-B3-B10-B10	965.67
769	C1CCC(C1)OOc1ccco1	B3-B3-B10-B15	1184.77
770	C1CCC(C1)OOc1cocc1	B3-B3-B10-B15	1184.77
771	CC1(CCCC1)C1(O)CCCC1	B10-B10-B1-B3	1008.64
772	CC1(CCCC1)OC1CCCC1	B1-B10-B3-B10	968.03
773	CC1(O)CCC(C1)C1CCCC1	B1-B10-B3-B10	995.78
774	CC1(O)CCCC1C1CCCC1	B1-B10-B3-B10	995.78
775	CC1CC(C(C1)C1CCCC1)O	B1-B10-B3-B10	998.61
776	CC1CCC(C1)(O)C1CCCC1	B1-B10-B3-B10	995.78
777	CC1CCC(C1)C1(O)CCCC1	B10-B10-B1-B3	995.78
778	CC1CCC(C1)C1CCC(C1)O	B10-B10-B1-B3	998.61
779	CC1CCC(C1)C1CCCC1O	B10-B10-B1-B3	998.61
780	CC1CCC(C1)OC1CCCC1	B1-B10-B3-B10	968.03
781	CC1CCC(C1C1CCCC1)O	B1-B10-B3-B10	998.61
782	CC1CCC(C1O)C1CCCC1	B1-B10-B3-B10	998.61
783	CC1CCCC1(O)C1CCCC1	B1-B10-B3-B10	995.78
784	CC1CCCC1C1(O)CCCC1	B10-B10-B1-B3	995.78
785	CC1CCCC1C1CCCC1O	B10-B10-B1-B3	998.61
786	CC1CCCC1OC1CCCC1	B1-B10-B3-B10	968.03
787	COC1(CCCC1)C1CCCC1	B1-B3-B10-B10	978.37
788	COC1CCC(C1)C1CCCC1	B1-B3-B10-B10	978.37
789	COC1CCCC1C1CCCC1	B1-B3-B10-B10	978.37
790	Cc1ccc(cc1)c1ccccc1	B1-B5-B5	1062.23
791	Cc1cccc(c1)c1ccccc1	B1-B5-B5	1062.23
792	Cc1ccccc1c1ccccc1	B1-B5-B5	1062.23
793	OC(C1CCCC1)C1CCCC1	B1-B10-B3-B10	996.37
794	OC1(CCCC1)CC1CCCC1	B1-B10-B3-B10	992.94
795	OC1(CCCC1)Oc1ccco1	B3-B10-B3-B15	1211.22
796	OC1(CCCC1)Oc1cocc1	B3-B10-B3-B15	1211.22
797	OC1(CCCC1)c1ccc(o1)O	B10-B15-B3-B3	1253.88
798	OC1(CCCC1)c1ccoc1O	B10-B15-B3-B3	1253.88
799	OC1(CCCC1)c1cocc1O	B10-B15-B3-B3	1253.88
800	OC1(CCCC1)c1occ(c1)O	B10-B15-B3-B3	1253.88
801	OC1(O)CCC(C1)c1ccco1	B3-B10-B3-B15	1241.93
802	OC1(O)CCC(C1)c1cocc1	B3-B10-B3-B15	1241.93
803	OC1(O)CCCC1c1ccco1	B3-B10-B3-B15	1241.93
804	OC1(O)CCCC1c1cocc1	B3-B10-B3-B15	1241.93
805	OC1CC(C(C1)C1CCCC1)C	B1-B10-B3-B10	998.61
806	OC1CC(C(C1)c1ccco1)O	B3-B10-B3-B15	1254.54
807	OC1CC(C(C1)c1cocc1)O	B3-B10-B3-B15	1254.54
808	OC1CC(CC1C)C1CCCC1	B1-B10-B3-B10	998.61
809	OC1CC(CC1O)c1ccco1	B3-B10-B3-B15	1254.54
810	OC1CC(CC1O)c1cocc1	B3-B10-B3-B15	1254.54
811	OC1CCC(C1)(C)C1CCCC1	B1-B10-B3-B10	1011.91
812	OC1CCC(C1)(O)c1ccco1	B3-B10-B3-B15	1255.96
813	OC1CCC(C1)(O)c1cocc1	B3-B10-B3-B15	1255.96
814	OC1CCC(C1)C1(C)CCCC1	B10-B10-B1-B3	1011.91
815	OC1CCC(C1)C1CCCC1C	B10-B10-B1-B3	998.61
816	OC1CCC(C1)CC1CCCC1	B1-B10-B3-B10	996.37
817	OC1CCC(C1)Oc1ccco1	B3-B10-B3-B15	1217.31
818	OC1CCC(C1)Oc1cocc1	B3-B10-B3-B15	1217.31
819	OC1CCC(C1)c1ccc(o1)O	B10-B15-B3-B3	1252.46
820	OC1CCC(C1)c1ccoc1O	B10-B15-B3-B3	1252.46
821	OC1CCC(C1)c1coc(c1)O	B10-B15-B3-B3	1252.46
822	OC1CCC(C1)c1cocc1O	B10-B15-B3-B3	1252.46
823	OC1CCC(C1)c1occ(c1)O	B10-B15-B3-B3	1252.46
824	OC1CCC(C1)c1occc1O	B10-B15-B3-B3	1252.46
825	OC1CCC(C1C)C1CCCC1	B1-B10-B3-B10	998.61
826	OC1CCC(C1O)c1ccco1	B3-B10-B3-B15	1254.54
827	OC1CCC(C1O)c1cocc1	B3-B10-B3-B15	1254.54
828	OC1CCC(C1c1ccco1)O	B3-B10-B3-B15	1254.54
829	OC1CCC(C1c1cocc1)O	B3-B10-B3-B15	1254.54
830	OC1CCCC1(C)C1CCCC1	B1-B10-B3-B10	1011.91
831	OC1CCCC1(O)c1ccco1	B3-B10-B3-B15	1255.96
832	OC1CCCC1(O)c1cocc1	B3-B10-B3-B15	1255.96
833	OC1CCCC1C1(C)CCCC1	B10-B10-B1-B3	1011.91
834	OC1CCCC1CC1CCCC1	B1-B10-B3-B10	996.37
835	OC1CCCC1Oc1ccco1	B3-B10-B3-B15	1217.31
836	OC1CCCC1Oc1cocc1	B3-B10-B3-B15	1217.31
837	OC1CCCC1c1ccc(o1)O	B10-B15-B3-B3	1252.46
838	OC1CCCC1c1ccoc1O	B10-B15-B3-B3	1252.46
839	OC1CCCC1c1coc(c1)O	B10-B15-B3-B3	1252.46
840	OC1CCCC1c1cocc1O	B10-B15-B3-B3	1252.46
841	OC1CCCC1c1occ(c1)O	B10-B15-B3-B3	1252.46
842	OC1CCCC1c1occc1O	B10-B15-B3-B3	1252.46
843	OCC1(CCCC1)C1CCCC1	B1-B10-B3-B10	1017.31
844	OCC1CCC(C1)C1CCCC1	B1-B10-B3-B10	1004.00
845	OCC1CCCC1C1CCCC1	B1-B10-B3-B10	1004.00
846	OOC1(CCCC1)c1ccco1	B3-B3-B10-B15	1210.68
847	OOC1(CCCC1)c1cocc1	B3-B3-B10-B15	1210.68
848	OOC1CCC(C1)c1ccco1	B3-B3-B10-B15	1210.68
849	OOC1CCC(C1)c1cocc1	B3-B3-B10-B15	1210.68
850	OOC1CCCC1c1ccco1	B3-B3-B10-B15	1210.68
851	OOC1CCCC1c1cocc1	B3-B3-B10-B15	1210.68
852	OOc1ccc(o1)C1CCCC1	B3-B15-B3-B10	1210.68
853	OOc1ccoc1C1CCCC1	B3-B15-B3-B10	1210.68
854	OOc1coc(c1)C1CCCC1	B3-B15-B3-B10	1210.68
855	OOc1cocc1C1CCCC1	B3-B15-B3-B10	1210.68
856	OOc1occ(c1)C1CCCC1	B3-B15-B3-B10	1210.68
857	OOc1occc1C1CCCC1	B3-B15-B3-B10	1210.68
858	Oc1c(O)coc1C1CCCC1	B3-B15-B3-B10	1250.38
859	Oc1c(coc1O)C1CCCC1	B3-B15-B3-B10	1250.38
860	Oc1cc(oc1C1CCCC1)O	B3-B15-B3-B10	1250.38
861	Oc1ccc(o1)OC1CCCC1	B3-B15-B3-B10	1214.42
862	Oc1ccoc1C1(O)CCCC1	B10-B15-B3-B3	1253.88
863	Oc1ccoc1OC1CCCC1	B3-B15-B3-B10	1214.42
864	Oc1coc(c1)OC1CCCC1	B3-B15-B3-B10	1214.42
865	Oc1cocc1OC1CCCC1	B3-B15-B3-B10	1214.42
866	Oc1oc(cc1C1CCCC1)O	B3-B15-B3-B10	1250.38
867	Oc1oc(cc1O)C1CCCC1	B3-B15-B3-B10	1250.38
868	Oc1occ(c1)C1(O)CCCC1	B10-B15-B3-B3	1253.88
869	Oc1occ(c1)OC1CCCC1	B3-B15-B3-B10	1214.42
870	Oc1occ(c1C1CCCC1)O	B3-B15-B3-B10	1250.38
871	Oc1occc1OC1CCCC1	B3-B15-B3-B10	1214.42
872	c1ccc(cc1)Cc1ccccc1	B1-B5-B5	1052.69
873	C1NCN(CN1)CC1CCCC1	B1-B10-B9	1109.17
874	C1NCN(CN1)Oc1ccco1	B3-B15-B9	1369.15
875	C1NCN(CN1)Oc1cocc1	B3-B15-B9	1369.15
876	CC1(CCCC1)C1NCNCN1	B1-B10-B9	1136.36
877	CC1(CCCC1)N1CNCNC1	B1-B10-B9	1107.56
878	CC1(NCNCN1)C1CCCC1	B1-B9-B10	1118.83
879	CC1CCC(C1)C1NCNCN1	B1-B10-B9	1118.37
880	CC1CCC(C1)N1CNCNC1	B1-B10-B9	1107.56
881	CC1CCCC1C1NCNCN1	B1-B10-B9	1118.37
882	CC1CCCC1N1CNCNC1	B1-B10-B9	1107.56
883	CC1NCN(CN1)C1CCCC1	B1-B9-B10	1108.66
884	CC1NCNC(N1)C1CCCC1	B1-B9-B10	1119.48
885	CC1NCNCN1C1CCCC1	B1-B9-B10	1108.66
886	CN1CNC(NC1)C1CCCC1	B1-B9-B10	1120.78
887	CN1CNCN(C1)C1CCCC1	B1-B9-B10	1109.97
888	CN1CNCNC1C1CCCC1	B1-B9-B10	1120.78
889	Cc1ccc(cc1)c1ccccn1	B1-B5-B11	1115.32
890	Cc1ccc(cc1)c1cccnc1	B1-B5-B11	1115.32
891	Cc1ccc(cc1)c1ccncc1	B1-B5-B11	1115.32
892	Cc1ccc(cn1)c1ccccc1	B1-B11-B5	1103.64
893	Cc1ccc(nc1)c1ccccc1	B1-B11-B5	1103.64
894	Cc1cccc(c1)c1ccccn1	B1-B5-B11	1115.32
895	Cc1cccc(c1)c1cccnc1	B1-B5-B11	1115.32
896	Cc1cccc(c1)c1ccncc1	B1-B5-B11	1115.32
897	Cc1cccc(n1)c1ccccc1	B1-B11-B5	1103.64
898	Cc1ccccc1c1ccccn1	B1-B5-B11	1115.32
899	Cc1ccccc1c1cccnc1	B1-B5-B11	1115.32
900	Cc1ccccc1c1ccncc1	B1-B5-B11	1115.32
901	Cc1cccnc1c1ccccc1	B1-B11-B5	1103.64
902	Cc1ccnc(c1)c1ccccc1	B1-B11-B5	1103.64
903	Cc1ccncc1c1ccccc1	B1-B11-B5	1103.64
904	Cc1cncc(c1)c1ccccc1	B1-B11-B5	1103.64
905	Cc1cnccc1c1ccccc1	B1-B11-B5	1103.64
906	Cc1nccc(c1)c1ccccc1	B1-B11-B5	1103.64
907	Cc1ncccc1c1ccccc1	B1-B11-B5	1103.64
908	N1CNC(NC1)CC1CCCC1	B1-B10-B9	1121.64
909	N1CNC(NC1)Oc1ccco1	B3-B15-B9	1385.61
910	N1CNC(NC1)Oc1cocc1	B3-B15-B9	1385.61
911	OC1(NCNCN1)c1ccco1	B3-B9-B15	1422.93
912	OC1(NCNCN1)c1cocc1	B3-B9-B15	1422.93
913	OC1NCN(CN1)c1ccco1	B3-B9-B15	1411.55
914	OC1NCN(CN1)c1cocc1	B3-B9-B15	1411.55
915	OC1NCNC(N1)c1ccco1	B3-B9-B15	1422.93
916	OC1NCNC(N1)c1cocc1	B3-B9-B15	1422.93
917	OC1NCNCN1c1ccco1	B3-B9-B15	1411.55
918	OC1NCNCN1c1cocc1	B3-B9-B15	1411.55
919	ON1CNC(NC1)c1ccco1	B3-B9-B15	1402.10
920	ON1CNC(NC1)c1cocc1	B3-B9-B15	1402.10
921	ON1CNCN(C1)c1ccco1	B3-B9-B15	1390.72
922	ON1CNCN(C1)c1cocc1	B3-B9-B15	1390.72
923	ON1CNCNC1c1ccco1	B3-B9-B15	1402.10
924	ON1CNCNC1c1cocc1	B3-B9-B15	1402.10
925	Oc1ccc(o1)C1NCNCN1	B3-B15-B9	1426.92
926	Oc1ccc(o1)N1CNCNC1	B3-B15-B9	1415.54
927	Oc1ccoc1C1NCNCN1	B3-B15-B9	1426.92
928	Oc1ccoc1N1CNCNC1	B3-B15-B9	1415.54
929	Oc1coc(c1)C1NCNCN1	B3-B15-B9	1426.92
930	Oc1coc(c1)N1CNCNC1	B3-B15-B9	1415.54
931	Oc1cocc1C1NCNCN1	B3-B15-B9	1426.92
932	Oc1cocc1N1CNCNC1	B3-B15-B9	1415.54
933	Oc1occ(c1)C1NCNCN1	B3-B15-B9	1426.92
934	Oc1occ(c1)N1CNCNC1	B3-B15-B9	1415.54
935	Oc1occc1C1NCNCN1	B3-B15-B9	1426.92
936	Oc1occc1N1CNCNC1	B3-B15-B9	1415.54
937	c1ccc(cc1)Cc1ccccn1	B1-B11-B5	1105.79
938	c1ccc(cc1)Cc1cccnc1	B1-B11-B5	1105.79
939	c1ccc(cc1)Cc1ccncc1	B1-B11-B5	1105.79
940	C1CCC(C1)OOC1CCCC1	B3-B3-B10-B10	1031.08
941	CC(c1ccc2c(c1)cccc2)C	B1-B1-B16-B1	1022.33
942	CC(c1cccc2c1cccc2)C	B1-B1-B16-B1	1022.33
943	CCCc1ccc2c(c1)cccc2	B1-B1-B16-B1	1022.40
944	CCCc1cccc2c1cccc2	B1-B1-B16-B1	1022.40
945	CCc1c(C)ccc2c1cccc2	B1-B1-B16-B1	1031.63
946	CCc1cc(C)c2c(c1)cccc2	B1-B1-B16-B1	1031.63
947	CCc1cc(C)cc2c1cccc2	B1-B1-B16-B1	1031.63
948	CCc1cc2ccccc2cc1C	B1-B1-B16-B1	1031.63
949	CCc1ccc(c2c1cccc2)C	B1-B1-B16-B1	1031.63
950	CCc1ccc2c(c1)c(C)ccc2	B1-B1-B16-B1	1031.63
951	CCc1ccc2c(c1)cc(cc2)C	B1-B1-B16-B1	1031.63
952	CCc1ccc2c(c1)ccc(c2)C	B1-B1-B16-B1	1031.63
953	CCc1ccc2c(c1)cccc2C	B1-B1-B16-B1	1031.63
954	CCc1ccc2c(c1C)cccc2	B1-B1-B16-B1	1031.63
955	CCc1cccc2c1c(C)ccc2	B1-B1-B16-B1	1031.63
956	CCc1cccc2c1cc(C)cc2	B1-B1-B16-B1	1031.63
957	CCc1cccc2c1ccc(c2)C	B1-B1-B16-B1	1031.63
958	CCc1cccc2c1cccc2C	B1-B1-B16-B1	1031.63
959	Cc1c(C)cc2c(c1C)cccc2	B1-B16-B1-B1	1040.86
960	Cc1cc(C)c(c2c1cccc2)C	B1-B16-B1-B1	1040.86
961	Cc1cc(C)c2c(c1)c(C)ccc2	B1-B16-B1-B1	1040.86
962	Cc1cc(C)c2c(c1)ccc(c2)C	B1-B16-B1-B1	1040.86
963	Cc1cc(C)c2c(c1)cccc2C	B1-B16-B1-B1	1040.86
964	Cc1cc2c(cc1C)cccc2C	B1-B16-B1-B1	1040.86
965	Cc1ccc(c2c1cccc2C)C	B1-B16-B1-B1	1040.86
966	Cc1ccc(cc1)c1cnccn1	B1-B5-B12	1167.70
967	Cc1ccc(cn1)c1ccccn1	B1-B11-B11	1158.53
968	Cc1ccc(cn1)c1cccnc1	B1-B11-B11	1158.53
969	Cc1ccc(cn1)c1ccncc1	B1-B11-B11	1158.53
970	Cc1ccc(nc1)c1ccccn1	B1-B11-B11	1158.53
971	Cc1ccc(nc1)c1cccnc1	B1-B11-B11	1158.53
972	Cc1ccc(nc1)c1ccncc1	B1-B11-B11	1158.53
973	Cc1ccc2c(c1)c(C)c(cc2)C	B1-B16-B1-B1	1040.86
974	Cc1ccc2c(c1)c(C)ccc2C	B1-B16-B1-B1	1040.86
975	Cc1ccc2c(c1)cc(c(c2)C)C	B1-B16-B1-B1	1040.86
976	Cc1ccc2c(c1)cc(cc2C)C	B1-B16-B1-B1	1040.86
977	Cc1ccc2c(c1)ccc(c2C)C	B1-B16-B1-B1	1040.86
978	Cc1ccc2c(c1C)c(C)ccc2	B1-B16-B1-B1	1040.86
979	Cc1ccc2c(c1C)cccc2C	B1-B16-B1-B1	1040.86
980	Cc1cccc(c1)c1cnccn1	B1-B5-B12	1167.70
981	Cc1cccc(n1)c1ccccn1	B1-B11-B11	1158.53
982	Cc1cccc(n1)c1cccnc1	B1-B11-B11	1158.53
983	Cc1cccc(n1)c1ccncc1	B1-B11-B11	1158.53
984	Cc1ccccc1c1cnccn1	B1-B5-B12	1167.70
985	Cc1cccnc1c1ccccn1	B1-B11-B11	1158.53
986	Cc1cccnc1c1cccnc1	B1-B11-B11	1158.53
987	Cc1cccnc1c1ccncc1	B1-B11-B11	1158.53
988	Cc1ccnc(c1)c1ccccn1	B1-B11-B11	1158.53
989	Cc1ccnc(c1)c1cccnc1	B1-B11-B11	1158.53
990	Cc1ccnc(c1)c1ccncc1	B1-B11-B11	1158.53
991	Cc1ccncc1c1ccccn1	B1-B11-B11	1158.53
992	Cc1ccncc1c1cccnc1	B1-B11-B11	1158.53
993	Cc1ccncc1c1ccncc1	B1-B11-B11	1158.53
994	Cc1cnc(cn1)c1ccccc1	B1-B12-B5	1156.01
995	Cc1cncc(c1)c1ccccn1	B1-B11-B11	1158.53
996	Cc1cncc(c1)c1cccnc1	B1-B11-B11	1158.53
997	Cc1cncc(c1)c1ccncc1	B1-B11-B11	1158.53
998	Cc1cncc(n1)c1ccccc1	B1-B12-B5	1156.01
999	Cc1cnccc1c1ccccn1	B1-B11-B11	1158.53
1000	Cc1cnccc1c1cccnc1	B1-B11-B11	1158.53
1001	Cc1cnccc1c1ccncc1	B1-B11-B11	1158.53
1002	Cc1nccc(c1)c1ccccn1	B1-B11-B11	1158.53
1003	Cc1nccc(c1)c1cccnc1	B1-B11-B11	1158.53
1004	Cc1nccc(c1)c1ccncc1	B1-B11-B11	1158.53
1005	Cc1ncccc1c1ccccn1	B1-B11-B11	1158.53
1006	Cc1ncccc1c1cccnc1	B1-B11-B11	1158.53
1007	Cc1ncccc1c1ccncc1	B1-B11-B11	1158.53
1008	Cc1nccnc1c1ccccc1	B1-B12-B5	1156.01
1009	OC1(CCCC1)C1(O)CCCC1	B10-B10-B3-B3	1095.02
1010	OC1(CCCC1)OC1CCCC1	B3-B10-B3-B10	1063.10
1011	OC1(O)CCC(C1)C1CCCC1	B3-B10-B3-B10	1082.86
1012	OC1(O)CCCC1C1CCCC1	B3-B10-B3-B10	1082.86
1013	OC1CC(C(C1)C1CCCC1)O	B3-B10-B3-B10	1095.03
1014	OC1CC(CC1O)C1CCCC1	B3-B10-B3-B10	1095.03
1015	OC1CCC(C1)(O)C1CCCC1	B3-B10-B3-B10	1095.03
1016	OC1CCC(C1)C1(O)CCCC1	B10-B10-B3-B3	1095.03
1017	OC1CCC(C1)C1CCC(C1)O	B10-B10-B3-B3	1095.03
1018	OC1CCC(C1)C1CCCC1O	B10-B10-B3-B3	1095.03
1019	OC1CCC(C1)OC1CCCC1	B3-B10-B3-B10	1069.18
1020	OC1CCC(C1C1CCCC1)O	B3-B10-B3-B10	1095.03
1021	OC1CCC(C1O)C1CCCC1	B3-B10-B3-B10	1095.03
1022	OC1CCCC1(O)C1CCCC1	B3-B10-B3-B10	1095.03
1023	OC1CCCC1C1(O)CCCC1	B10-B10-B3-B3	1095.03
1024	OC1CCCC1C1CCCC1O	B10-B10-B3-B3	1095.03
1025	OC1CCCC1OC1CCCC1	B3-B10-B3-B10	1069.18
1026	OOC1(CCCC1)C1CCCC1	B3-B3-B10-B10	1054.93
1027	OOC1CCC(C1)C1CCCC1	B3-B3-B10-B10	1054.93
1028	OOC1CCCC1C1CCCC1	B3-B3-B10-B10	1054.93
1029	Oc1ccc(cc1)c1ccccc1	B3-B5-B5	1174.02
1030	Oc1cccc(c1)c1ccccc1	B3-B5-B5	1174.02
1031	Oc1ccccc1c1ccccc1	B3-B5-B5	1174.02
1032	c1ccc(cc1)Cc1cnccn1	B1-B12-B5	1158.16
1033	c1ccc(cc1)Oc1ccccc1	B3-B5-B5	1131.08
1034	c1ccc(cn1)Cc1cccnc1	B1-B11-B11	1160.68
1035	c1ccc(nc1)Cc1ccccn1	B1-B11-B11	1160.68
1036	c1ccc(nc1)Cc1cccnc1	B1-B11-B11	1160.68
1037	n1ccc(cc1)Cc1ccccn1	B1-B11-B11	1160.68
1038	n1ccc(cc1)Cc1cccnc1	B1-B11-B11	1160.68
1039	n1ccc(cc1)Cc1ccncc1	B1-B11-B11	1160.68
1040	C1NCN(CN1)OC1CCCC1	B3-B9-B10	1180.45
1041	Cc1ccc(cn1)c1cnccn1	B1-B11-B12	1213.30
1042	Cc1ccc(nc1)c1cnccn1	B1-B11-B12	1213.30
1043	Cc1cccc(n1)c1nccnc1	B1-B11-B12	1213.30
1044	Cc1cccnc1c1nccnc1	B1-B11-B12	1213.30
1045	Cc1ccnc(c1)c1cnccn1	B1-B11-B12	1213.30
1046	Cc1ccncc1c1cnccn1	B1-B11-B12	1213.30
1047	Cc1cnc(cn1)c1ccccn1	B1-B12-B11	1213.30
1048	Cc1cnc(cn1)c1cccnc1	B1-B12-B11	1213.30
1049	Cc1cnc(cn1)c1ccncc1	B1-B12-B11	1213.30
1050	Cc1cncc(c1)c1nccnc1	B1-B11-B12	1213.30
1051	Cc1cncc(n1)c1ccccn1	B1-B12-B11	1213.30
1052	Cc1cncc(n1)c1cccnc1	B1-B12-B11	1213.30
1053	Cc1cncc(n1)c1ccncc1	B1-B12-B11	1213.30
1054	Cc1cnccc1c1cnccn1	B1-B11-B12	1213.30
1055	Cc1nccc(c1)c1cnccn1	B1-B11-B12	1213.30
1056	Cc1ncccc1c1nccnc1	B1-B11-B12	1213.30
1057	Cc1nccnc1c1ccccn1	B1-B12-B11	1213.30
1058	Cc1nccnc1c1cccnc1	B1-B12-B11	1213.30
1059	Cc1nccnc1c1ccncc1	B1-B12-B11	1213.30
1060	N1CNC(NC1)OC1CCCC1	B3-B9-B10	1201.77
1061	OC1(CCCC1)C1NCNCN1	B9-B10-B3	1229.18
1062	OC1(CCCC1)N1CNCNC1	B9-B10-B3	1213.02
1063	OC1(NCNCN1)C1CCCC1	B3-B9-B10	1223.83
1064	OC1CCC(C1)C1NCNCN1	B9-B10-B3	1229.85
1065	OC1CCC(C1)N1CNCNC1	B9-B10-B3	1219.04
1066	OC1CCCC1C1NCNCN1	B9-B10-B3	1229.85
1067	OC1CCCC1N1CNCNC1	B9-B10-B3	1219.04
1068	OC1NCN(CN1)C1CCCC1	B3-B9-B10	1213.02
1069	OC1NCNC(N1)C1CCCC1	B3-B9-B10	1223.83
1070	OC1NCNCN1C1CCCC1	B3-B9-B10	1213.02
1071	ON1CNC(NC1)C1CCCC1	B3-B9-B10	1206.60
1072	ON1CNCN(C1)C1CCCC1	B3-B9-B10	1195.78
1073	ON1CNCNC1C1CCCC1	B3-B9-B10	1206.60
1074	Oc1ccc(cc1)c1ccccn1	B3-B5-B11	1228.00
1075	Oc1ccc(cc1)c1cccnc1	B3-B5-B11	1228.00
1076	Oc1ccc(cc1)c1ccncc1	B3-B5-B11	1228.00
1077	Oc1ccc(cn1)c1ccccc1	B3-B11-B5	1216.14
1078	Oc1ccc(nc1)c1ccccc1	B3-B11-B5	1216.14
1079	Oc1cccc(c1)c1ccccn1	B3-B5-B11	1228.00
1080	Oc1cccc(c1)c1cccnc1	B3-B5-B11	1228.00
1081	Oc1cccc(c1)c1ccncc1	B3-B5-B11	1228.00
1082	Oc1cccc(n1)c1ccccc1	B3-B11-B5	1216.14
1083	Oc1ccccc1c1ccccn1	B3-B5-B11	1228.00
1084	Oc1ccccc1c1cccnc1	B3-B5-B11	1228.00
1085	Oc1ccccc1c1ccncc1	B3-B5-B11	1228.00
1086	Oc1cccnc1c1ccccc1	B3-B11-B5	1216.14
1087	Oc1ccnc(c1)c1ccccc1	B3-B11-B5	1216.14
1088	Oc1ccncc1c1ccccc1	B3-B11-B5	1216.14
1089	Oc1cncc(c1)c1ccccc1	B3-B11-B5	1216.14
1090	Oc1cnccc1c1ccccc1	B3-B11-B5	1216.14
1091	Oc1nccc(c1)c1ccccc1	B3-B11-B5	1216.14
1092	Oc1ncccc1c1ccccc1	B3-B11-B5	1216.14
1093	c1ccc(cc1)Oc1ccccn1	B3-B5-B11	1185.67
1094	c1ccc(cc1)Oc1cccnc1	B3-B5-B11	1185.67
1095	c1ccc(cc1)Oc1ccncc1	B3-B5-B11	1185.67
1096	c1ccc(cn1)Cc1cnccn1	B1-B12-B11	1215.44
1097	c1ccc(nc1)Cc1cnccn1	B1-B12-B11	1215.44
1098	c1cnc(cn1)Cc1ccncc1	B1-B12-B11	1215.44
1099	CC(c1ccc2c(c1)cccc2)O	B1-B1-B16-B3	1131.31
1100	CC(c1cccc2c1cccc2)O	B1-B1-B16-B3	1131.31
1101	CC(c1ccco1)c1ccccc1	B1-B1-B5-B15	1099.91
1102	CC(c1cocc1)c1ccccc1	B1-B1-B5-B15	1099.91
1103	CCOc1ccc2c(c1)cccc2	B3-B16-B1-B1	1096.92
1104	CCOc1cccc2c1cccc2	B3-B16-B1-B1	1096.92
1105	CCc1c(O)ccc2c1cccc2	B1-B1-B16-B3	1140.29
1106	CCc1cc(O)c2c(c1)cccc2	B1-B1-B16-B3	1140.29
1107	CCc1cc(O)cc2c1cccc2	B1-B1-B16-B3	1140.29
1108	CCc1cc2ccccc2cc1O	B1-B1-B16-B3	1140.29
1109	CCc1ccc(c2c1cccc2)O	B1-B1-B16-B3	1140.29
1110	CCc1ccc(cc1)c1ccco1	B1-B1-B5-B15	1113.38
1111	CCc1ccc(cc1)c1cocc1	B1-B1-B5-B15	1113.38
1112	CCc1ccc(o1)c1ccccc1	B5-B15-B1-B1	1101.69
1113	CCc1ccc2c(c1)c(O)ccc2	B1-B1-B16-B3	1140.29
1114	CCc1ccc2c(c1)cc(cc2)O	B1-B1-B16-B3	1140.29
1115	CCc1ccc2c(c1)ccc(c2)O	B1-B1-B16-B3	1140.29
1116	CCc1ccc2c(c1)cccc2O	B1-B1-B16-B3	1140.29
1117	CCc1ccc2c(c1O)cccc2	B1-B1-B16-B3	1140.29
1118	CCc1cccc(c1)c1ccco1	B1-B1-B5-B15	1113.38
1119	CCc1cccc(c1)c1cocc1	B1-B1-B5-B15	1113.38
1120	CCc1cccc2c1c(O)ccc2	B1-B1-B16-B3	1140.29
1121	CCc1cccc2c1cc(O)cc2	B1-B1-B16-B3	1140.29
1122	CCc1cccc2c1ccc(c2)O	B1-B1-B16-B3	1140.29
1123	CCc1cccc2c1cccc2O	B1-B1-B16-B3	1140.29
1124	CCc1ccccc1c1ccco1	B1-B1-B5-B15	1113.38
1125	CCc1ccccc1c1ccoc1	B1-B1-B5-B15	1113.38
1126	CCc1ccoc1c1ccccc1	B5-B15-B1-B1	1101.69
1127	CCc1coc(c1)c1ccccc1	B5-B15-B1-B1	1101.69
1128	CCc1cocc1c1ccccc1	B5-B15-B1-B1	1101.69
1129	CCc1occ(c1)c1ccccc1	B5-B15-B1-B1	1101.69
1130	CCc1occc1c1ccccc1	B5-B15-B1-B1	1101.69
1131	COCc1ccc2c(c1)cccc2	B1-B3-B16-B1	1114.26
1132	COCc1cccc2c1cccc2	B1-B3-B16-B1	1114.26
1133	COc1c(C)ccc2c1cccc2	B3-B16-B1-B1	1120.23
1134	COc1cc(C)c2c(c1)cccc2	B3-B16-B1-B1	1120.23
1135	COc1cc(C)cc2c1cccc2	B3-B16-B1-B1	1120.23
1136	COc1cc2ccccc2cc1C	B3-B16-B1-B1	1120.23
1137	COc1ccc(c2c1cccc2)C	B3-B16-B1-B1	1120.23
1138	COc1ccc2c(c1)c(C)ccc2	B3-B16-B1-B1	1120.23
1139	COc1ccc2c(c1)cc(cc2)C	B3-B16-B1-B1	1120.23
1140	COc1ccc2c(c1)ccc(c2)C	B3-B16-B1-B1	1120.23
1141	COc1ccc2c(c1)cccc2C	B3-B16-B1-B1	1120.23
1142	COc1ccc2c(c1C)cccc2	B3-B16-B1-B1	1120.23
1143	COc1cccc2c1c(C)ccc2	B3-B16-B1-B1	1120.23
1144	COc1cccc2c1cc(C)cc2	B3-B16-B1-B1	1120.23
1145	COc1cccc2c1ccc(c2)C	B3-B16-B1-B1	1120.23
1146	COc1cccc2c1cccc2C	B3-B16-B1-B1	1120.23
1147	Cc1c(C)cc2c(c1O)cccc2	B1-B16-B1-B3	1151.56
1148	Cc1c(O)cc2c(c1C)cccc2	B1-B16-B1-B3	1151.56
1149	Cc1cc(C)c2c(c1)c(O)ccc2	B1-B16-B1-B3	1151.56
1150	Cc1cc(C)c2c(c1O)cccc2	B1-B16-B1-B3	1151.56
1151	Cc1cc(C)cc(c1)c1ccco1	B1-B5-B1-B15	1124.47
1152	Cc1cc(C)cc(c1)c1cocc1	B1-B5-B1-B15	1124.47
1153	Cc1cc(O)c(c2c1cccc2)C	B1-B16-B1-B3	1151.56
1154	Cc1cc(O)c2c(c1)c(C)ccc2	B1-B16-B1-B3	1151.56
1155	Cc1cc(O)c2c(c1)ccc(c2)C	B1-B16-B1-B3	1151.56
1156	Cc1cc(O)c2c(c1)cccc2C	B1-B16-B1-B3	1151.56
1157	Cc1cc(O)c2c(c1C)cccc2	B1-B16-B1-B3	1151.56
1158	Cc1cc(c(o1)c1ccccc1)C	B5-B15-B1-B1	1100.75
1159	Cc1cc2c(cc1C)cccc2O	B1-B16-B1-B3	1151.56
1160	Cc1cc2cccc(c2c(c1)C)O	B1-B16-B1-B3	1151.56
1161	Cc1ccc(c(c1)C)c1ccco1	B1-B5-B1-B15	1124.47
1162	Cc1ccc(c(c1)C)c1cocc1	B1-B5-B1-B15	1124.47
1163	Cc1ccc(c(c1)c1ccco1)C	B1-B5-B1-B15	1124.47
1164	Cc1ccc(c(c1)c1ccoc1)C	B1-B5-B1-B15	1124.47
1165	Cc1ccc(c2c1c(O)ccc2)C	B1-B16-B1-B3	1151.56
1166	Cc1ccc(cc1)Cc1ccco1	B1-B5-B1-B15	1113.38
1167	Cc1ccc(cc1)Cc1cocc1	B1-B5-B1-B15	1113.38
1168	Cc1ccc(cc1)c1ccc(o1)C	B5-B15-B1-B1	1112.61
1169	Cc1ccc(cc1)c1ccoc1C	B5-B15-B1-B1	1112.61
1170	Cc1ccc(cc1)c1coc(c1)C	B5-B15-B1-B1	1112.61
1171	Cc1ccc(cc1)c1cocc1C	B5-B15-B1-B1	1112.61
1172	Cc1ccc(cc1)c1occ(c1)C	B5-B15-B1-B1	1112.61
1173	Cc1ccc(cc1)c1occc1C	B5-B15-B1-B1	1112.61
1174	Cc1ccc(cc1C)c1ccco1	B1-B5-B1-B15	1124.47
1175	Cc1ccc(cc1C)c1cocc1	B1-B5-B1-B15	1124.47
1176	Cc1ccc(o1)Cc1ccccc1	B1-B15-B5-B1	1101.69
1177	Cc1ccc(o1)c1ccccc1C	B5-B15-B1-B1	1112.61
1178	Cc1ccc2c(c1)c(C)c(cc2)O	B1-B16-B1-B3	1151.56
1179	Cc1ccc2c(c1)c(C)cc(c2)O	B1-B16-B1-B3	1151.56
1180	Cc1ccc2c(c1)c(C)ccc2O	B1-B16-B1-B3	1151.56
1181	Cc1ccc2c(c1)c(O)c(cc2)C	B1-B16-B1-B3	1151.56
1182	Cc1ccc2c(c1)c(O)ccc2C	B1-B16-B1-B3	1151.56
1183	Cc1ccc2c(c1)cc(c(c2)C)O	B1-B16-B1-B3	1151.56
1184	Cc1ccc2c(c1)cc(c(c2)O)C	B1-B16-B1-B3	1151.56
1185	Cc1ccc2c(c1)cc(cc2C)O	B1-B16-B1-B3	1151.56
1186	Cc1ccc2c(c1)cc(cc2O)C	B1-B16-B1-B3	1151.56
1187	Cc1ccc2c(c1)ccc(c2C)O	B1-B16-B1-B3	1151.56
1188	Cc1ccc2c(c1)ccc(c2O)C	B1-B16-B1-B3	1151.56
1189	Cc1ccc2c(c1C)c(O)ccc2	B1-B16-B1-B3	1151.56
1190	Cc1ccc2c(c1C)cccc2O	B1-B16-B1-B3	1151.56
1191	Cc1ccc2c(c1O)c(C)ccc2	B1-B16-B1-B3	1151.56
1192	Cc1ccc2c(c1O)cccc2C	B1-B16-B1-B3	1151.56
1193	Cc1cccc(c1)Cc1ccco1	B1-B5-B1-B15	1113.38
1194	Cc1cccc(c1)Cc1cocc1	B1-B5-B1-B15	1113.38
1195	Cc1cccc(c1)c1ccc(o1)C	B5-B15-B1-B1	1112.61
1196	Cc1cccc(c1)c1ccoc1C	B5-B15-B1-B1	1112.61
1197	Cc1cccc(c1)c1cocc1C	B5-B15-B1-B1	1112.61
1198	Cc1cccc(c1)c1occ(c1)C	B5-B15-B1-B1	1112.61
1199	Cc1cccc(c1)c1occc1C	B5-B15-B1-B1	1112.61
1200	Cc1cccc(c1C)c1ccco1	B1-B5-B1-B15	1124.47
1201	Cc1cccc(c1C)c1cocc1	B1-B5-B1-B15	1124.47
1202	Cc1cccc(c1c1ccco1)C	B1-B5-B1-B15	1124.47
1203	Cc1cccc(c1c1ccoc1)C	B1-B5-B1-B15	1124.47
1204	Cc1cccc2c1c(O)ccc2C	B1-B16-B1-B3	1151.56
1205	Cc1ccccc1Cc1ccco1	B1-B5-B1-B15	1113.38
1206	Cc1ccccc1Cc1ccoc1	B1-B5-B1-B15	1113.38
1207	Cc1ccccc1c1ccoc1C	B5-B15-B1-B1	1112.61
1208	Cc1ccccc1c1cocc1C	B5-B15-B1-B1	1112.61
1209	Cc1ccccc1c1occc1C	B5-B15-B1-B1	1112.61
1210	Cc1ccoc1Cc1ccccc1	B1-B15-B5-B1	1101.69
1211	Cc1cnc(cn1)c1cnccn1	B1-B12-B12	1270.86
1212	Cc1cncc(n1)c1cnccn1	B1-B12-B12	1270.86
1213	Cc1coc(c1)Cc1ccccc1	B1-B15-B5-B1	1101.69
1214	Cc1coc(c1)c1ccccc1C	B5-B15-B1-B1	1112.61
1215	Cc1coc(c1C)c1ccccc1	B5-B15-B1-B1	1100.75
1216	Cc1cocc1Cc1ccccc1	B1-B15-B5-B1	1101.69
1217	Cc1nccnc1c1cnccn1	B1-B12-B12	1270.86
1218	Cc1oc(c(c1)c1ccccc1)C	B5-B15-B1-B1	1100.75
1219	Cc1oc(cc1C)c1ccccc1	B5-B15-B1-B1	1100.75
1220	Cc1occ(c1)Cc1ccccc1	B1-B15-B5-B1	1101.69
1221	Cc1occ(c1)c1cccc(c1)C	B5-B15-B1-B1	1112.61
1222	Cc1occ(c1)c1ccccc1C	B5-B15-B1-B1	1112.61
1223	Cc1occ(c1C)c1ccccc1	B5-B15-B1-B1	1100.75
1224	Cc1occ(c1c1ccccc1)C	B5-B15-B1-B1	1100.75
1225	Cc1occc1Cc1ccccc1	B1-B15-B5-B1	1101.69
1226	N1CNC(NC1)C1NCNCN1	B9-B9	1397.79
1227	N1CNC(NC1)N1CNCNC1	B9-B9	1382.26
1228	N1CNCN(C1)N1CNCNC1	B9-B9	1340.55
1229	OCCc1ccc2c(c1)cccc2	B1-B1-B16-B3	1140.87
1230	OCCc1cccc2c1cccc2	B1-B1-B16-B3	1140.87
1231	OCc1c(C)ccc2c1cccc2	B1-B16-B1-B3	1152.15
1232	OCc1cc(C)c2c(c1)cccc2	B1-B16-B1-B3	1152.15
1233	OCc1cc(C)cc2c1cccc2	B1-B16-B1-B3	1152.15
1234	OCc1cc2ccccc2cc1C	B1-B16-B1-B3	1152.15
1235	OCc1ccc(c2c1cccc2)C	B1-B16-B1-B3	1152.15
1236	OCc1ccc2c(c1)c(C)ccc2	B1-B16-B1-B3	1152.15
1237	OCc1ccc2c(c1)cc(cc2)C	B1-B16-B1-B3	1152.15
1238	OCc1ccc2c(c1)ccc(c2)C	B1-B16-B1-B3	1152.15
1239	OCc1ccc2c(c1)cccc2C	B1-B16-B1-B3	1152.15
1240	OCc1ccc2c(c1C)cccc2	B1-B16-B1-B3	1152.15
1241	OCc1cccc2c1c(C)ccc2	B1-B16-B1-B3	1152.15
1242	OCc1cccc2c1cc(C)cc2	B1-B16-B1-B3	1152.15
1243	OCc1cccc2c1ccc(c2)C	B1-B16-B1-B3	1152.15
1244	OCc1cccc2c1cccc2C	B1-B16-B1-B3	1152.15
1245	Oc1c(C)cc2c(c1C)cccc2	B1-B16-B1-B3	1151.56
1246	Oc1cc(C)c2c(c1)c(C)ccc2	B1-B16-B1-B3	1151.56
1247	Oc1cc2c(cc1C)cccc2C	B1-B16-B1-B3	1151.56
1248	Oc1cc2cccc(c2c(c1)C)C	B1-B16-B1-B3	1151.56
1249	Oc1cc2cccc(c2cc1C)C	B1-B16-B1-B3	1151.56
1250	Oc1ccc(c2c1cccc2C)C	B1-B16-B1-B3	1151.56
1251	Oc1ccc(cc1)c1cnccn1	B3-B5-B12	1284.62
1252	Oc1ccc(cn1)c1ccccn1	B3-B11-B11	1275.89
1253	Oc1ccc(cn1)c1cccnc1	B3-B11-B11	1275.89
1254	Oc1ccc(cn1)c1ccncc1	B3-B11-B11	1275.89
1255	Oc1ccc(nc1)c1ccccn1	B3-B11-B11	1275.89
1256	Oc1ccc(nc1)c1cccnc1	B3-B11-B11	1275.89
1257	Oc1ccc(nc1)c1ccncc1	B3-B11-B11	1275.89
1258	Oc1ccc2c(c1)c(C)c(cc2)C	B1-B16-B1-B3	1151.56
1259	Oc1ccc2c(c1)c(C)cc(c2)C	B1-B16-B1-B3	1151.56
1260	Oc1ccc2c(c1)c(C)ccc2C	B1-B16-B1-B3	1151.56
1261	Oc1ccc2c(c1)cc(c(c2)C)C	B1-B16-B1-B3	1151.56
1262	Oc1ccc2c(c1)cc(cc2C)C	B1-B16-B1-B3	1151.56
1263	Oc1ccc2c(c1)ccc(c2C)C	B1-B16-B1-B3	1151.56
1264	Oc1ccc2c(c1C)c(C)ccc2	B1-B16-B1-B3	1151.56
1265	Oc1ccc2c(c1C)cccc2C	B1-B16-B1-B3	1151.56
1266	Oc1cccc(c1)c1cnccn1	B3-B5-B12	1284.62
1267	Oc1cccc(n1)c1ccccn1	B3-B11-B11	1275.89
1268	Oc1cccc(n1)c1cccnc1	B3-B11-B11	1275.89
1269	Oc1cccc(n1)c1ccncc1	B3-B11-B11	1275.89
1270	Oc1ccccc1c1cnccn1	B3-B5-B12	1284.62
1271	Oc1cccnc1c1ccccn1	B3-B11-B11	1275.89
1272	Oc1cccnc1c1cccnc1	B3-B11-B11	1275.89
1273	Oc1cccnc1c1ccncc1	B3-B11-B11	1275.89
1274	Oc1ccnc(c1)c1ccccn1	B3-B11-B11	1275.89
1275	Oc1ccnc(c1)c1cccnc1	B3-B11-B11	1275.89
1276	Oc1ccnc(c1)c1ccncc1	B3-B11-B11	1275.89
1277	Oc1ccncc1c1ccccn1	B3-B11-B11	1275.89
1278	Oc1ccncc1c1cccnc1	B3-B11-B11	1275.89
1279	Oc1ccncc1c1ccncc1	B3-B11-B11	1275.89
1280	Oc1cnc(cn1)c1ccccc1	B3-B12-B5	1272.93
1281	Oc1cncc(c1)c1ccccn1	B3-B11-B11	1275.89
1282	Oc1cncc(c1)c1cccnc1	B3-B11-B11	1275.89
1283	Oc1cncc(c1)c1ccncc1	B3-B11-B11	1275.89
1284	Oc1cncc(n1)c1ccccc1	B3-B12-B5	1272.93
1285	Oc1cnccc1c1ccccn1	B3-B11-B11	1275.89
1286	Oc1cnccc1c1cccnc1	B3-B11-B11	1275.89
1287	Oc1cnccc1c1ccncc1	B3-B11-B11	1275.89
1288	Oc1nccc(c1)c1ccccn1	B3-B11-B11	1275.89
1289	Oc1nccc(c1)c1cccnc1	B3-B11-B11	1275.89
1290	Oc1nccc(c1)c1ccncc1	B3-B11-B11	1275.89
1291	Oc1ncccc1c1ccccn1	B3-B11-B11	1275.89
1292	Oc1ncccc1c1cccnc1	B3-B11-B11	1275.89
1293	Oc1ncccc1c1ccncc1	B3-B11-B11	1275.89
1294	Oc1nccnc1c1ccccc1	B3-B12-B5	1272.93
1295	c1ccc(cc1)CCc1ccco1	B1-B1-B5-B15	1103.84
1296	c1ccc(cc1)CCc1cocc1	B1-B1-B5-B15	1103.84
1297	c1ccc(cc1)Oc1cnccn1	B3-B5-B12	1242.64
1298	c1ccc(cn1)Oc1cccnc1	B3-B11-B11	1245.16
1299	c1ccc(nc1)Oc1ccccn1	B3-B11-B11	1245.16
1300	c1ccc(nc1)Oc1cccnc1	B3-B11-B11	1245.16
1301	n1ccc(cc1)Oc1ccccn1	B3-B11-B11	1245.16
1302	n1ccc(cc1)Oc1cccnc1	B3-B11-B11	1245.16
1303	n1ccc(cc1)Oc1ccncc1	B3-B11-B11	1245.16
1304	n1ccnc(c1)Cc1nccnc1	B1-B12-B12	1272.99
1305	CC(c1ccco1)c1ccccn1	B1-B1-B11-B15	1153.14
1306	CC(c1ccco1)c1cccnc1	B1-B1-B11-B15	1153.14
1307	CC(c1ccco1)c1ccncc1	B1-B1-B11-B15	1153.14
1308	CC(c1cocc1)c1ccccn1	B1-B1-B11-B15	1153.14
1309	CC(c1cocc1)c1cccnc1	B1-B1-B11-B15	1153.14
1310	CC(c1cocc1)c1ccncc1	B1-B1-B11-B15	1153.14
1311	CCc1ccc(cn1)c1ccco1	B1-B1-B11-B15	1154.92
1312	CCc1ccc(cn1)c1cocc1	B1-B1-B11-B15	1154.92
1313	CCc1ccc(nc1)c1ccco1	B1-B1-B11-B15	1154.92
1314	CCc1ccc(nc1)c1cocc1	B1-B1-B11-B15	1154.92
1315	CCc1ccc(o1)c1ccccn1	B1-B15-B11-B1	1154.92
1316	CCc1ccc(o1)c1cccnc1	B1-B15-B11-B1	1154.92
1317	CCc1ccc(o1)c1ccncc1	B1-B15-B11-B1	1154.92
1318	CCc1cccc(n1)c1ccco1	B1-B1-B11-B15	1154.92
1319	CCc1cccc(n1)c1cocc1	B1-B1-B11-B15	1154.92
1320	CCc1cccnc1c1ccco1	B1-B1-B11-B15	1154.92
1321	CCc1cccnc1c1ccoc1	B1-B1-B11-B15	1154.92
1322	CCc1ccnc(c1)c1ccco1	B1-B1-B11-B15	1154.92
1323	CCc1ccnc(c1)c1cocc1	B1-B1-B11-B15	1154.92
1324	CCc1ccncc1c1ccco1	B1-B1-B11-B15	1154.92
1325	CCc1ccncc1c1ccoc1	B1-B1-B11-B15	1154.92
1326	CCc1ccoc1c1ccccn1	B1-B15-B11-B1	1154.92
1327	CCc1ccoc1c1cccnc1	B1-B15-B11-B1	1154.92
1328	CCc1ccoc1c1ccncc1	B1-B15-B11-B1	1154.92
1329	CCc1cncc(c1)c1ccco1	B1-B1-B11-B15	1154.92
1330	CCc1cncc(c1)c1cocc1	B1-B1-B11-B15	1154.92
1331	CCc1cnccc1c1ccco1	B1-B1-B11-B15	1154.92
1332	CCc1cnccc1c1cocc1	B1-B1-B11-B15	1154.92
1333	CCc1coc(c1)c1ccccn1	B1-B15-B11-B1	1154.92
1334	CCc1coc(c1)c1cccnc1	B1-B15-B11-B1	1154.92
1335	CCc1coc(c1)c1ccncc1	B1-B15-B11-B1	1154.92
1336	CCc1cocc1c1ccccn1	B1-B15-B11-B1	1154.92
1337	CCc1cocc1c1cccnc1	B1-B15-B11-B1	1154.92
1338	CCc1cocc1c1ccncc1	B1-B15-B11-B1	1154.92
1339	CCc1nccc(c1)c1ccco1	B1-B1-B11-B15	1154.92
1340	CCc1nccc(c1)c1cocc1	B1-B1-B11-B15	1154.92
1341	CCc1ncccc1c1ccco1	B1-B1-B11-B15	1154.92
1342	CCc1ncccc1c1cocc1	B1-B1-B11-B15	1154.92
1343	CCc1occ(c1)c1ccccn1	B1-B15-B11-B1	1154.92
1344	CCc1occ(c1)c1cccnc1	B1-B15-B11-B1	1154.92
1345	CCc1occ(c1)c1ccncc1	B1-B15-B11-B1	1154.92
1346	CCc1occc1c1ccccn1	B1-B15-B11-B1	1154.92
1347	CCc1occc1c1cccnc1	B1-B15-B11-B1	1154.92
1348	CCc1occc1c1ccncc1	B1-B15-B11-B1	1154.92
1349	Cc1cc(C)nc(c1)c1ccco1	B1-B11-B1-B15	1153.44
1350	Cc1cc(C)nc(c1)c1ccoc1	B1-B11-B1-B15	1153.44
1351	Cc1cc(c(o1)c1ccccn1)C	B1-B15-B11-B1	1153.44
1352	Cc1cc(c(o1)c1cccnc1)C	B1-B15-B11-B1	1153.44
1353	Cc1cc(c(o1)c1ccncc1)C	B1-B15-B11-B1	1153.44
1354	Cc1ccc(c(n1)C)c1ccco1	B1-B11-B1-B15	1153.44
1355	Cc1ccc(c(n1)C)c1cocc1	B1-B11-B1-B15	1153.44
1356	Cc1ccc(c(n1)c1ccco1)C	B1-B11-B1-B15	1153.44
1357	Cc1ccc(c(n1)c1ccoc1)C	B1-B11-B1-B15	1153.44
1358	Cc1ccc(cn1)Cc1ccco1	B1-B11-B1-B15	1154.92
1359	Cc1ccc(cn1)Cc1cocc1	B1-B11-B1-B15	1154.92
1360	Cc1ccc(cn1)c1ccc(o1)C	B1-B11-B15-B1	1153.44
1361	Cc1ccc(cn1)c1ccoc1C	B1-B11-B15-B1	1153.44
1362	Cc1ccc(cn1)c1coc(c1)C	B1-B11-B15-B1	1153.44
1363	Cc1ccc(cn1)c1cocc1C	B1-B11-B15-B1	1153.44
1364	Cc1ccc(cn1)c1occ(c1)C	B1-B11-B15-B1	1153.44
1365	Cc1ccc(cn1)c1occc1C	B1-B11-B15-B1	1153.44
1366	Cc1ccc(nc1)Cc1ccco1	B1-B11-B1-B15	1154.92
1367	Cc1ccc(nc1)Cc1cocc1	B1-B11-B1-B15	1154.92
1368	Cc1ccc(nc1)c1ccc(o1)C	B1-B11-B15-B1	1153.44
1369	Cc1ccc(nc1)c1ccoc1C	B1-B11-B15-B1	1153.44
1370	Cc1ccc(nc1)c1coc(c1)C	B1-B11-B15-B1	1153.44
1371	Cc1ccc(nc1)c1cocc1C	B1-B11-B15-B1	1153.44
1372	Cc1ccc(nc1)c1occ(c1)C	B1-B11-B15-B1	1153.44
1373	Cc1ccc(nc1)c1occc1C	B1-B11-B15-B1	1153.44
1374	Cc1ccc(nc1C)c1ccco1	B1-B11-B1-B15	1153.44
1375	Cc1ccc(nc1C)c1cocc1	B1-B11-B1-B15	1153.44
1376	Cc1ccc(o1)Cc1ccccn1	B1-B15-B11-B1	1154.92
1377	Cc1ccc(o1)Cc1cccnc1	B1-B15-B11-B1	1154.92
1378	Cc1ccc(o1)Cc1ccncc1	B1-B15-B11-B1	1154.92
1379	Cc1ccc(o1)c1cccnc1C	B1-B15-B11-B1	1153.44
1380	Cc1ccc(o1)c1ccncc1C	B1-B15-B11-B1	1153.44
1381	Cc1ccc(o1)c1cnccc1C	B1-B15-B11-B1	1153.44
1382	Cc1ccc(o1)c1ncccc1C	B1-B15-B11-B1	1153.44
1383	Cc1cccc(n1)Cc1ccco1	B1-B11-B1-B15	1154.92
1384	Cc1cccc(n1)Cc1cocc1	B1-B11-B1-B15	1154.92
1385	Cc1cccc(n1)c1ccc(o1)C	B1-B15-B11-B1	1153.44
1386	Cc1cccc(n1)c1ccoc1C	B1-B11-B15-B1	1153.44
1387	Cc1cccc(n1)c1cocc1C	B1-B11-B15-B1	1153.44
1388	Cc1cccc(n1)c1occc1C	B1-B11-B15-B1	1153.44
1389	Cc1cccnc1Cc1ccco1	B1-B11-B1-B15	1154.92
1390	Cc1cccnc1Cc1ccoc1	B1-B11-B1-B15	1154.92
1391	Cc1cccnc1c1ccoc1C	B1-B11-B15-B1	1153.44
1392	Cc1cccnc1c1cocc1C	B1-B11-B15-B1	1153.44
1393	Cc1cccnc1c1occc1C	B1-B11-B15-B1	1153.44
1394	Cc1ccnc(c1)Cc1ccco1	B1-B11-B1-B15	1154.92
1395	Cc1ccnc(c1)Cc1cocc1	B1-B11-B1-B15	1154.92
1396	Cc1ccnc(c1)c1ccc(o1)C	B1-B15-B11-B1	1153.44
1397	Cc1ccnc(c1)c1ccoc1C	B1-B11-B15-B1	1153.44
1398	Cc1ccnc(c1)c1cocc1C	B1-B11-B15-B1	1153.44
1399	Cc1ccnc(c1)c1occ(c1)C	B1-B11-B15-B1	1153.44
1400	Cc1ccnc(c1)c1occc1C	B1-B11-B15-B1	1153.44
1401	Cc1ccnc(c1C)c1ccco1	B1-B11-B1-B15	1153.44
1402	Cc1ccnc(c1C)c1cocc1	B1-B11-B1-B15	1153.44
1403	Cc1ccnc(c1c1ccco1)C	B1-B11-B1-B15	1153.44
1404	Cc1ccnc(c1c1ccoc1)C	B1-B11-B1-B15	1153.44
1405	Cc1ccncc1Cc1ccco1	B1-B11-B1-B15	1154.92
1406	Cc1ccncc1Cc1ccoc1	B1-B11-B1-B15	1154.92
1407	Cc1ccncc1c1ccoc1C	B1-B11-B15-B1	1153.44
1408	Cc1ccncc1c1cocc1C	B1-B11-B15-B1	1153.44
1409	Cc1ccncc1c1occc1C	B1-B11-B15-B1	1153.44
1410	Cc1ccoc1Cc1ccccn1	B1-B15-B11-B1	1154.92
1411	Cc1ccoc1Cc1cccnc1	B1-B15-B11-B1	1154.92
1412	Cc1ccoc1Cc1ccncc1	B1-B15-B11-B1	1154.92
1413	Cc1cnc(c(c1)C)c1ccco1	B1-B11-B1-B15	1153.44
1414	Cc1cnc(c(c1)C)c1cocc1	B1-B11-B1-B15	1153.44
1415	Cc1cnc(c(c1)c1ccco1)C	B1-B11-B1-B15	1153.44
1416	Cc1cnc(c(c1)c1cocc1)C	B1-B11-B1-B15	1153.44
1417	Cc1cnc(cc1C)c1ccco1	B1-B11-B1-B15	1153.44
1418	Cc1cnc(cc1C)c1cocc1	B1-B11-B1-B15	1153.44
1419	Cc1cncc(c1)Cc1ccco1	B1-B11-B1-B15	1154.92
1420	Cc1cncc(c1)Cc1cocc1	B1-B11-B1-B15	1154.92
1421	Cc1cncc(c1)c1ccc(o1)C	B1-B15-B11-B1	1153.44
1422	Cc1cncc(c1)c1ccoc1C	B1-B11-B15-B1	1153.44
1423	Cc1cncc(c1)c1cocc1C	B1-B11-B15-B1	1153.44
1424	Cc1cncc(c1)c1occ(c1)C	B1-B11-B15-B1	1153.44
1425	Cc1cncc(c1)c1occc1C	B1-B15-B11-B1	1153.44
1426	Cc1cncc(c1C)c1ccco1	B1-B11-B1-B15	1153.44
1427	Cc1cncc(c1C)c1cocc1	B1-B11-B1-B15	1153.44
1428	Cc1cncc(c1c1ccco1)C	B1-B11-B1-B15	1153.44
1429	Cc1cncc(c1c1cocc1)C	B1-B11-B1-B15	1153.44
1430	Cc1cnccc1Cc1ccco1	B1-B11-B1-B15	1154.92
1431	Cc1cnccc1Cc1cocc1	B1-B11-B1-B15	1154.92
1432	Cc1cnccc1c1ccoc1C	B1-B11-B15-B1	1153.44
1433	Cc1cnccc1c1cocc1C	B1-B11-B15-B1	1153.44
1434	Cc1cnccc1c1occc1C	B1-B15-B11-B1	1153.44
1435	Cc1coc(c1)Cc1ccccn1	B1-B15-B11-B1	1154.92
1436	Cc1coc(c1)Cc1cccnc1	B1-B15-B11-B1	1154.92
1437	Cc1coc(c1)Cc1ccncc1	B1-B15-B11-B1	1154.92
1438	Cc1coc(c1)c1cccc(n1)C	B1-B11-B15-B1	1153.44
1439	Cc1coc(c1)c1cccnc1C	B1-B15-B11-B1	1153.44
1440	Cc1coc(c1)c1ccncc1C	B1-B11-B15-B1	1153.44
1441	Cc1coc(c1)c1cnccc1C	B1-B11-B15-B1	1153.44
1442	Cc1coc(c1)c1ncccc1C	B1-B11-B15-B1	1153.44
1443	Cc1coc(c1C)c1ccccn1	B1-B15-B11-B1	1153.44
1444	Cc1coc(c1C)c1cccnc1	B1-B15-B11-B1	1153.44
1445	Cc1coc(c1C)c1ccncc1	B1-B15-B11-B1	1153.44
1446	Cc1cocc1Cc1ccccn1	B1-B15-B11-B1	1154.92
1447	Cc1cocc1Cc1cccnc1	B1-B15-B11-B1	1154.92
1448	Cc1cocc1Cc1ccncc1	B1-B15-B11-B1	1154.92
1449	Cc1nc(C)cc(c1)c1ccco1	B1-B11-B1-B15	1153.44
1450	Cc1nc(C)cc(c1)c1cocc1	B1-B11-B1-B15	1153.44
1451	Cc1ncc(c(c1)C)c1ccco1	B1-B11-B1-B15	1153.44
1452	Cc1ncc(c(c1)C)c1cocc1	B1-B11-B1-B15	1153.44
1453	Cc1ncc(c(c1)c1ccco1)C	B1-B11-B1-B15	1153.44
1454	Cc1ncc(c(c1)c1cocc1)C	B1-B11-B1-B15	1153.44
1455	Cc1ncc(cc1C)c1ccco1	B1-B11-B1-B15	1153.44
1456	Cc1ncc(cc1C)c1cocc1	B1-B11-B1-B15	1153.44
1457	Cc1nccc(c1)Cc1ccco1	B1-B11-B1-B15	1154.92
1458	Cc1nccc(c1)Cc1cocc1	B1-B11-B1-B15	1154.92
1459	Cc1nccc(c1)c1ccc(o1)C	B1-B15-B11-B1	1153.44
1460	Cc1nccc(c1)c1ccoc1C	B1-B11-B15-B1	1153.44
1461	Cc1nccc(c1)c1cocc1C	B1-B15-B11-B1	1153.44
1462	Cc1nccc(c1)c1occ(c1)C	B1-B15-B11-B1	1153.44
1463	Cc1nccc(c1)c1occc1C	B1-B15-B11-B1	1153.44
1464	Cc1nccc(c1C)c1ccco1	B1-B11-B1-B15	1153.44
1465	Cc1nccc(c1C)c1cocc1	B1-B11-B1-B15	1153.44
1466	Cc1ncccc1Cc1ccco1	B1-B11-B1-B15	1154.92
1467	Cc1ncccc1Cc1cocc1	B1-B11-B1-B15	1154.92
1468	Cc1ncccc1c1ccoc1C	B1-B11-B15-B1	1153.44
1469	Cc1ncccc1c1cocc1C	B1-B15-B11-B1	1153.44
1470	Cc1ncccc1c1occc1C	B1-B15-B11-B1	1153.44
1471	Cc1oc(c(c1)c1ccccn1)C	B1-B15-B11-B1	1153.44
1472	Cc1oc(c(c1)c1cccnc1)C	B1-B15-B11-B1	1153.44
1473	Cc1oc(c(c1)c1ccncc1)C	B1-B15-B11-B1	1153.44
1474	Cc1oc(cc1C)c1ccccn1	B1-B15-B11-B1	1153.44
1475	Cc1oc(cc1C)c1cccnc1	B1-B15-B11-B1	1153.44
1476	Cc1oc(cc1C)c1ccncc1	B1-B15-B11-B1	1153.44
1477	Cc1occ(c1)Cc1ccccn1	B1-B15-B11-B1	1154.92
1478	Cc1occ(c1)Cc1cccnc1	B1-B15-B11-B1	1154.92
1479	Cc1occ(c1)Cc1ccncc1	B1-B15-B11-B1	1154.92
1480	Cc1occ(c1)c1cccc(n1)C	B1-B11-B15-B1	1153.44
1481	Cc1occ(c1)c1cccnc1C	B1-B11-B15-B1	1153.44
1482	Cc1occ(c1)c1ccnc(c1)C	B1-B11-B15-B1	1153.44
1483	Cc1occ(c1)c1ccncc1C	B1-B11-B15-B1	1153.44
1484	Cc1occ(c1)c1cncc(c1)C	B1-B11-B15-B1	1153.44
1485	Cc1occ(c1)c1cnccc1C	B1-B11-B15-B1	1153.44
1486	Cc1occ(c1)c1nccc(c1)C	B1-B11-B15-B1	1153.44
1487	Cc1occ(c1)c1ncccc1C	B1-B11-B15-B1	1153.44
1488	Cc1occ(c1C)c1ccccn1	B1-B15-B11-B1	1153.44
1489	Cc1occ(c1C)c1cccnc1	B1-B15-B11-B1	1153.44
1490	Cc1occ(c1C)c1ccncc1	B1-B15-B11-B1	1153.44
1491	Cc1occ(c1c1ccccn1)C	B1-B15-B11-B1	1153.44
1492	Cc1occ(c1c1cccnc1)C	B1-B15-B11-B1	1153.44
1493	Cc1occ(c1c1ccncc1)C	B1-B15-B11-B1	1153.44
1494	Cc1occc1Cc1ccccn1	B1-B15-B11-B1	1154.92
1495	Cc1occc1Cc1cccnc1	B1-B15-B11-B1	1154.92
1496	Cc1occc1Cc1ccncc1	B1-B15-B11-B1	1154.92
1497	Oc1ccc(cn1)c1cnccn1	B3-B11-B12	1345.57
1498	Oc1ccc(nc1)c1cnccn1	B3-B11-B12	1345.57
1499	Oc1cccc(n1)c1nccnc1	B3-B11-B12	1345.57
1500	Oc1cccnc1c1nccnc1	B3-B11-B12	1345.57
1501	Oc1ccnc(c1)c1cnccn1	B3-B11-B12	1345.57
1502	Oc1ccncc1c1cnccn1	B3-B11-B12	1345.57
1503	Oc1cnc(cn1)c1ccccn1	B3-B12-B11	1345.57
1504	Oc1cnc(cn1)c1cccnc1	B3-B12-B11	1345.57
1505	Oc1cnc(cn1)c1ccncc1	B3-B12-B11	1345.57
1506	Oc1cncc(c1)c1nccnc1	B3-B11-B12	1345.57
1507	Oc1cncc(n1)c1ccccn1	B3-B12-B11	1345.57
1508	Oc1cncc(n1)c1cccnc1	B3-B12-B11	1345.57
1509	Oc1cncc(n1)c1ccncc1	B3-B12-B11	1345.57
1510	Oc1cnccc1c1cnccn1	B3-B11-B12	1345.57
1511	Oc1nccc(c1)c1cnccn1	B3-B11-B12	1345.57
1512	Oc1ncccc1c1nccnc1	B3-B11-B12	1345.57
1513	Oc1nccnc1c1ccccn1	B3-B12-B11	1345.57
1514	Oc1nccnc1c1cccnc1	B3-B12-B11	1345.57
1515	Oc1nccnc1c1ccncc1	B3-B12-B11	1345.57
1516	c1ccc(cn1)CCc1ccco1	B1-B1-B11-B15	1157.06
1517	c1ccc(cn1)CCc1cocc1	B1-B1-B11-B15	1157.06
1518	c1ccc(cn1)Oc1cnccn1	B3-B12-B11	1304.25
1519	c1ccc(nc1)CCc1ccco1	B1-B1-B11-B15	1157.06
1520	c1ccc(nc1)CCc1cocc1	B1-B1-B11-B15	1157.06
1521	c1ccc(nc1)Oc1cnccn1	B3-B12-B11	1304.25
1522	c1cnc(cn1)Oc1ccncc1	B3-B12-B11	1304.25
1523	n1ccc(cc1)CCc1ccco1	B1-B1-B11-B15	1157.06
1524	n1ccc(cc1)CCc1cocc1	B1-B1-B11-B15	1157.06
1525	C1CCC(C1)CCc1ccccc1	B1-B1-B5-B10	967.65
1526	CC(c1ccccc1)C1CCCC1	B1-B10-B5-B1	967.58
1527	CC(c1ccco1)c1cnccn1	B1-B12-B15-B1	1205.64
1528	CC(c1cocc1)c1cnccn1	B1-B12-B15-B1	1205.64
1529	CC1(C)CCC(C1)c1ccccc1	B1-B10-B5-B1	985.44
1530	CC1(C)CCCC1c1ccccc1	B1-B10-B5-B1	985.44
1531	CC1(CCCC1)Cc1ccccc1	B1-B10-B5-B1	983.20
1532	CC1(CCCC1)c1ccc(cc1)C	B1-B10-B5-B1	992.42
1533	CC1C(C)CCC1c1ccccc1	B1-B10-B5-B1	972.13
1534	CC1CC(CC1C)c1ccccc1	B1-B10-B5-B1	972.13
1535	CC1CC(CC1c1ccccc1)C	B1-B10-B5-B1	972.13
1536	CC1CCC(C1)(C)c1ccccc1	B1-B10-B5-B1	985.44
1537	CC1CCC(C1)Cc1ccccc1	B1-B10-B5-B1	969.89
1538	CC1CCC(C1)c1ccc(cc1)C	B1-B10-B5-B1	979.12
1539	CC1CCC(C1)c1cccc(c1)C	B1-B10-B5-B1	979.12
1540	CC1CCC(C1)c1ccccc1C	B1-B10-B5-B1	979.12
1541	CC1CCC(C1c1ccccc1)C	B1-B10-B5-B1	972.13
1542	CC1CCCC1(C)c1ccccc1	B1-B10-B5-B1	985.44
1543	CC1CCCC1Cc1ccccc1	B1-B10-B5-B1	969.89
1544	CC1CCCC1c1ccc(cc1)C	B1-B10-B5-B1	979.12
1545	CC1CCCC1c1cccc(c1)C	B1-B10-B5-B1	979.12
1546	CC1CCCC1c1ccccc1C	B1-B10-B5-B1	979.12
1547	CCC1(CCCC1)c1ccccc1	B1-B10-B5-B1	983.20
1548	CCC1CCC(C1)c1ccccc1	B1-B10-B5-B1	969.89
1549	CCC1CCCC1c1ccccc1	B1-B10-B5-B1	969.89
1550	CCc1ccc(cc1)C1CCCC1	B1-B5-B10-B1	976.88
1551	CCc1ccc(o1)c1cnccn1	B1-B15-B12-B1	1207.41
1552	CCc1cccc(c1)C1CCCC1	B1-B5-B10-B1	976.88
1553	CCc1ccccc1C1CCCC1	B1-B5-B10-B1	976.88
1554	CCc1ccoc1c1cnccn1	B1-B15-B12-B1	1207.41
1555	CCc1cnc(cn1)c1ccco1	B1-B12-B15-B1	1207.41
1556	CCc1cnc(cn1)c1cocc1	B1-B12-B15-B1	1207.41
1557	CCc1cncc(n1)c1ccco1	B1-B12-B15-B1	1207.41
1558	CCc1cncc(n1)c1cocc1	B1-B12-B15-B1	1207.41
1559	CCc1coc(c1)c1cnccn1	B1-B15-B12-B1	1207.41
1560	CCc1cocc1c1cnccn1	B1-B15-B12-B1	1207.41
1561	CCc1nccnc1c1ccco1	B1-B12-B15-B1	1207.41
1562	CCc1nccnc1c1cocc1	B1-B12-B15-B1	1207.41
1563	CCc1occ(c1)c1cnccn1	B1-B15-B12-B1	1207.41
1564	CCc1occc1c1cnccn1	B1-B15-B12-B1	1207.41
1565	COOc1ccc2c(c1)cccc2	B3-B16-B3-B1	1191.91
1566	COOc1cccc2c1cccc2	B3-B16-B3-B1	1191.91
1567	COc1c(O)ccc2c1cccc2	B3-B16-B3-B1	1233.43
1568	COc1cc(O)c2c(c1)cccc2	B3-B16-B3-B1	1233.43
1569	COc1cc(O)cc2c1cccc2	B3-B16-B3-B1	1233.43
1570	COc1cc2ccccc2cc1O	B3-B16-B3-B1	1233.43
1571	COc1ccc(c2c1cccc2)O	B3-B16-B3-B1	1233.43
1572	COc1ccc(cc1)c1ccco1	B3-B5-B15-B1	1206.33
1573	COc1ccc(cc1)c1cocc1	B3-B5-B15-B1	1206.33
1574	COc1ccc(o1)c1ccccc1	B5-B15-B3-B1	1194.47
1575	COc1ccc2c(c1)c(O)ccc2	B3-B16-B3-B1	1233.43
1576	COc1ccc2c(c1)cc(cc2)O	B3-B16-B3-B1	1233.43
1577	COc1ccc2c(c1)ccc(c2)O	B3-B16-B3-B1	1233.43
1578	COc1ccc2c(c1)cccc2O	B3-B16-B3-B1	1233.43
1579	COc1ccc2c(c1O)cccc2	B3-B16-B3-B1	1233.43
1580	COc1cccc(c1)c1ccco1	B3-B5-B15-B1	1206.33
1581	COc1cccc(c1)c1cocc1	B3-B5-B15-B1	1206.33
1582	COc1cccc2c1c(O)ccc2	B3-B16-B3-B1	1233.43
1583	COc1cccc2c1cc(O)cc2	B3-B16-B3-B1	1233.43
1584	COc1cccc2c1ccc(c2)O	B3-B16-B3-B1	1233.43
1585	COc1cccc2c1cccc2O	B3-B16-B3-B1	1233.43
1586	COc1ccccc1c1ccco1	B3-B5-B15-B1	1206.33
1587	COc1ccccc1c1ccoc1	B3-B5-B15-B1	1206.33
1588	COc1ccoc1c1ccccc1	B5-B15-B3-B1	1194.47
1589	COc1coc(c1)c1ccccc1	B5-B15-B3-B1	1194.47
1590	COc1cocc1c1ccccc1	B5-B15-B3-B1	1194.47
1591	COc1occ(c1)c1ccccc1	B5-B15-B3-B1	1194.47
1592	COc1occc1c1ccccc1	B5-B15-B3-B1	1194.47
1593	CSc1ccc2c(c1)cccc2	B2-B16-B1	1172.90
1594	CSc1cccc2c1cccc2	B2-B16-B1	1172.90
1595	Cc1c(O)cc2c(c1O)cccc2	B3-B16-B3-B1	1266.23
1596	Cc1c(cccc1C)C1CCCC1	B1-B5-B10-B1	986.10
1597	Cc1cc(O)c2c(c1)c(O)ccc2	B3-B16-B3-B1	1266.23
1598	Cc1cc(O)cc(c1)c1ccco1	B3-B5-B15-B1	1239.13
1599	Cc1cc(O)cc(c1)c1ccoc1	B3-B5-B15-B1	1239.13
1600	Cc1cc(c(o1)c1ccccc1)O	B5-B15-B3-B1	1215.41
1601	Cc1cc(c(o1)c1cnccn1)C	B1-B15-B12-B1	1205.27
1602	Cc1cc(cc(c1)C)C1CCCC1	B1-B5-B10-B1	986.10
1603	Cc1cc(oc1O)c1ccccc1	B5-B15-B3-B1	1215.41
1604	Cc1cc2cccc(c2c(c1)O)O	B3-B16-B3-B1	1266.23
1605	Cc1cc2ccccc2c(c1)S	B2-B16-B1	1190.17
1606	Cc1cc2ccccc2cc1S	B2-B16-B1	1190.17
1607	Cc1ccc(c(c1)C)C1CCCC1	B1-B5-B10-B1	986.10
1608	Cc1ccc(c(c1)O)c1ccco1	B3-B5-B15-B1	1239.13
1609	Cc1ccc(c(c1)O)c1cocc1	B3-B5-B15-B1	1239.13
1610	Cc1ccc(c(c1)c1ccco1)O	B3-B5-B15-B1	1239.13
1611	Cc1ccc(c(c1)c1ccoc1)O	B3-B5-B15-B1	1239.13
1612	Cc1ccc(c2c1c(O)ccc2)O	B3-B16-B3-B1	1266.23
1613	Cc1ccc(c2c1cccc2O)O	B3-B16-B3-B1	1266.23
1614	Cc1ccc(cc1)CC1CCCC1	B1-B10-B5-B1	976.88
1615	Cc1ccc(cc1)Oc1ccco1	B3-B5-B15-B1	1194.61
1616	Cc1ccc(cc1)Oc1cocc1	B3-B5-B15-B1	1194.61
1617	Cc1ccc(cc1)c1ccc(o1)O	B5-B15-B3-B1	1227.27
1618	Cc1ccc(cc1)c1cccs1	B5-B7-B1	1168.54
1619	Cc1ccc(cc1)c1ccoc1O	B5-B15-B3-B1	1227.27
1620	Cc1ccc(cc1)c1coc(c1)O	B5-B15-B3-B1	1227.27
1621	Cc1ccc(cc1)c1cocc1O	B5-B15-B3-B1	1227.27
1622	Cc1ccc(cc1)c1cscc1	B5-B7-B1	1168.54
1623	Cc1ccc(cc1)c1occ(c1)O	B5-B15-B3-B1	1227.27
1624	Cc1ccc(cc1)c1occc1O	B5-B15-B3-B1	1227.27
1625	Cc1ccc(cc1C)C1CCCC1	B1-B5-B10-B1	986.10
1626	Cc1ccc(cc1C1CCCC1)C	B1-B5-B10-B1	986.10
1627	Cc1ccc(cc1O)c1ccco1	B3-B5-B15-B1	1239.13
1628	Cc1ccc(cc1O)c1cocc1	B3-B5-B15-B1	1239.13
1629	Cc1ccc(o1)Cc1cnccn1	B1-B12-B15-B1	1207.41
1630	Cc1ccc(o1)Oc1ccccc1	B3-B5-B15-B1	1182.75
1631	Cc1ccc(o1)c1ccccc1O	B3-B5-B15-B1	1227.27
1632	Cc1ccc(o1)c1nccnc1C	B1-B15-B12-B1	1205.27
1633	Cc1ccc(s1)c1ccccc1	B5-B7-B1	1156.68
1634	Cc1ccc2c(c1)c(O)c(cc2)O	B3-B16-B3-B1	1266.23
1635	Cc1ccc2c(c1)c(O)cc(c2)O	B3-B16-B3-B1	1266.23
1636	Cc1ccc2c(c1)c(O)ccc2O	B3-B16-B3-B1	1266.23
1637	Cc1ccc2c(c1)c(S)ccc2	B2-B16-B1	1190.17
1638	Cc1ccc2c(c1)cc(c(c2)O)O	B3-B16-B3-B1	1266.23
1639	Cc1ccc2c(c1)cc(cc2)S	B2-B16-B1	1190.17
1640	Cc1ccc2c(c1)cc(cc2O)O	B3-B16-B3-B1	1266.23
1641	Cc1ccc2c(c1)ccc(c2)S	B2-B16-B1	1190.17
1642	Cc1ccc2c(c1)ccc(c2O)O	B3-B16-B3-B1	1266.23
1643	Cc1ccc2c(c1)cccc2S	B2-B16-B1	1190.17
1644	Cc1ccc2c(c1O)c(O)ccc2	B3-B16-B3-B1	1266.23
1645	Cc1ccc2c(c1O)cccc2O	B3-B16-B3-B1	1266.23
1646	Cc1ccc2c(c1S)cccc2	B2-B16-B1	1190.17
1647	Cc1cccc(c1)C1(C)CCCC1	B1-B10-B5-B1	992.42
1648	Cc1cccc(c1)CC1CCCC1	B1-B10-B5-B1	976.88
1649	Cc1cccc(c1)Oc1ccco1	B3-B5-B15-B1	1194.61
1650	Cc1cccc(c1)Oc1cocc1	B3-B5-B15-B1	1194.61
1651	Cc1cccc(c1)c1ccc(o1)O	B5-B15-B3-B1	1227.27
1652	Cc1cccc(c1)c1cccs1	B5-B7-B1	1168.54
1653	Cc1cccc(c1)c1ccoc1O	B5-B15-B3-B1	1227.27
1654	Cc1cccc(c1)c1cocc1O	B5-B15-B3-B1	1227.27
1655	Cc1cccc(c1)c1cscc1	B5-B7-B1	1168.54
1656	Cc1cccc(c1)c1occ(c1)O	B5-B15-B3-B1	1227.27
1657	Cc1cccc(c1)c1occc1O	B5-B15-B3-B1	1227.27
1658	Cc1cccc(c1C1CCCC1)C	B1-B5-B10-B1	986.10
1659	Cc1cccc(c1O)c1ccco1	B3-B5-B15-B1	1239.13
1660	Cc1cccc(c1O)c1cocc1	B3-B5-B15-B1	1239.13
1661	Cc1cccc(c1c1ccco1)O	B3-B5-B15-B1	1239.13
1662	Cc1cccc(c1c1ccoc1)O	B3-B5-B15-B1	1239.13
1663	Cc1cccc2c1c(O)ccc2O	B3-B16-B3-B1	1266.23
1664	Cc1cccc2c1c(S)ccc2	B2-B16-B1	1190.17
1665	Cc1cccc2c1cccc2S	B2-B16-B1	1190.17
1666	Cc1ccccc1C1(C)CCCC1	B1-B10-B5-B1	992.42
1667	Cc1ccccc1CC1CCCC1	B1-B10-B5-B1	976.88
1668	Cc1ccccc1Oc1ccco1	B3-B5-B15-B1	1194.61
1669	Cc1ccccc1Oc1ccoc1	B3-B5-B15-B1	1194.61
1670	Cc1ccccc1c1cccs1	B5-B7-B1	1168.54
1671	Cc1ccccc1c1ccoc1O	B5-B15-B3-B1	1227.27
1672	Cc1ccccc1c1ccsc1	B5-B7-B1	1168.54
1673	Cc1ccccc1c1cocc1O	B5-B15-B3-B1	1227.27
1674	Cc1ccccc1c1occc1O	B5-B15-B3-B1	1227.27
1675	Cc1ccoc1Cc1cnccn1	B1-B12-B15-B1	1207.41
1676	Cc1ccoc1Oc1ccccc1	B3-B5-B15-B1	1182.75
1677	Cc1ccsc1c1ccccc1	B5-B7-B1	1156.68
1678	Cc1cnc(c(n1)C)c1ccco1	B1-B12-B15-B1	1205.27
1679	Cc1cnc(c(n1)C)c1cocc1	B1-B12-B15-B1	1205.27
1680	Cc1cnc(c(n1)c1ccco1)C	B1-B12-B15-B1	1205.27
1681	Cc1cnc(c(n1)c1cocc1)C	B1-B12-B15-B1	1205.27
1682	Cc1cnc(cn1)Cc1ccco1	B1-B12-B15-B1	1207.41
1683	Cc1cnc(cn1)Cc1cocc1	B1-B12-B15-B1	1207.41
1684	Cc1cncc(n1)Cc1ccco1	B1-B12-B15-B1	1207.41
1685	Cc1cncc(n1)Cc1cocc1	B1-B12-B15-B1	1207.41
1686	Cc1cncc(n1)c1ccc(o1)C	B1-B15-B12-B1	1205.27
1687	Cc1cncc(n1)c1ccoc1C	B1-B12-B15-B1	1205.27
1688	Cc1cncc(n1)c1cocc1C	B1-B12-B15-B1	1205.27
1689	Cc1cncc(n1)c1occc1C	B1-B15-B12-B1	1205.27
1690	Cc1coc(c1)Cc1cnccn1	B1-B12-B15-B1	1207.41
1691	Cc1coc(c1)Oc1ccccc1	B3-B5-B15-B1	1182.75
1692	Cc1coc(c1)c1ccccc1O	B3-B5-B15-B1	1227.27
1693	Cc1coc(c1)c1cncc(n1)C	B1-B12-B15-B1	1205.27
1694	Cc1coc(c1)c1nccnc1C	B1-B15-B12-B1	1205.27
1695	Cc1coc(c1C)c1cnccn1	B1-B15-B12-B1	1205.27
1696	Cc1coc(c1O)c1ccccc1	B5-B15-B3-B1	1215.41
1697	Cc1coc(c1c1ccccc1)O	B5-B15-B3-B1	1215.41
1698	Cc1cocc1Cc1cnccn1	B1-B12-B15-B1	1207.41
1699	Cc1cocc1Oc1ccccc1	B3-B5-B15-B1	1182.75
1700	Cc1csc(c1)c1ccccc1	B5-B7-B1	1156.68
1701	Cc1cscc1c1ccccc1	B5-B7-B1	1156.68
1702	Cc1ncc(nc1)c1ccc(o1)C	B1-B15-B12-B1	1205.27
1703	Cc1ncc(nc1)c1ccoc1C	B1-B12-B15-B1	1205.27
1704	Cc1ncc(nc1)c1coc(c1)C	B1-B12-B15-B1	1205.27
1705	Cc1ncc(nc1)c1cocc1C	B1-B12-B15-B1	1205.27
1706	Cc1ncc(nc1)c1occ(c1)C	B1-B12-B15-B1	1205.27
1707	Cc1ncc(nc1)c1occc1C	B1-B15-B12-B1	1205.27
1708	Cc1ncc(nc1C)c1ccco1	B1-B12-B15-B1	1205.27
1709	Cc1ncc(nc1C)c1cocc1	B1-B12-B15-B1	1205.27
1710	Cc1nccnc1Cc1ccco1	B1-B12-B15-B1	1207.41
1711	Cc1nccnc1Cc1cocc1	B1-B12-B15-B1	1207.41
1712	Cc1nccnc1c1ccoc1C	B1-B12-B15-B1	1205.27
1713	Cc1nccnc1c1cocc1C	B1-B15-B12-B1	1205.27
1714	Cc1nccnc1c1occc1C	B1-B15-B12-B1	1205.27
1715	Cc1oc(c(c1)c1ccccc1)O	B5-B15-B3-B1	1215.41
1716	Cc1oc(c(c1)c1cnccn1)C	B1-B15-B12-B1	1205.27
1717	Cc1oc(cc1C)c1nccnc1	B1-B15-B12-B1	1205.27
1718	Cc1occ(c1)Cc1cnccn1	B1-B12-B15-B1	1207.41
1719	Cc1occ(c1)Oc1ccccc1	B3-B5-B15-B1	1182.75
1720	Cc1occ(c1)c1cccc(c1)O	B3-B5-B15-B1	1227.27
1721	Cc1occ(c1)c1ccccc1O	B3-B5-B15-B1	1227.27
1722	Cc1occ(c1)c1cncc(n1)C	B1-B12-B15-B1	1205.27
1723	Cc1occ(c1)c1nccnc1C	B1-B12-B15-B1	1205.27
1724	Cc1occ(c1C)c1cnccn1	B1-B15-B12-B1	1205.27
1725	Cc1occ(c1O)c1ccccc1	B5-B15-B3-B1	1215.41
1726	Cc1occ(c1c1nccnc1)C	B1-B15-B12-B1	1205.27
1727	Cc1occc1Cc1cnccn1	B1-B12-B15-B1	1207.41
1728	Cc1occc1Oc1ccccc1	B3-B5-B15-B1	1182.75
1729	Cc1scc(c1)c1ccccc1	B5-B7-B1	1156.68
1730	Cc1sccc1c1ccccc1	B5-B7-B1	1156.68
1731	OC(c1ccc2c(c1)cccc2)O	B1-B3-B16-B3	1223.77
1732	OC(c1cccc2c1cccc2)O	B1-B3-B16-B3	1223.77
1733	OC(c1ccco1)c1ccccc1	B1-B3-B5-B15	1218.87
1734	OC(c1cocc1)c1ccccc1	B1-B3-B5-B15	1218.87
1735	OCOc1ccc2c(c1)cccc2	B3-B16-B1-B3	1206.03
1736	OCOc1cccc2c1cccc2	B3-B16-B1-B3	1206.03
1737	OCc1c(O)ccc2c1cccc2	B1-B3-B16-B3	1266.81
1738	OCc1cc(O)c2c(c1)cccc2	B3-B16-B1-B3	1266.81
1739	OCc1cc(O)cc2c1cccc2	B1-B3-B16-B3	1266.81
1740	OCc1cc2ccccc2cc1O	B3-B16-B1-B3	1266.81
1741	OCc1ccc(c2c1cccc2)O	B1-B3-B16-B3	1266.81
1742	OCc1ccc(cc1)c1ccco1	B1-B3-B5-B15	1239.71
1743	OCc1ccc(cc1)c1cocc1	B1-B3-B5-B15	1239.71
1744	OCc1ccc(o1)c1ccccc1	B1-B15-B3-B5	1227.85
1745	OCc1ccc2c(c1)c(O)ccc2	B3-B16-B1-B3	1266.81
1746	OCc1ccc2c(c1)cc(cc2)O	B3-B16-B1-B3	1266.81
1747	OCc1ccc2c(c1)ccc(c2)O	B3-B16-B1-B3	1266.81
1748	OCc1ccc2c(c1)cccc2O	B3-B16-B1-B3	1266.81
1749	OCc1ccc2c(c1O)cccc2	B3-B16-B1-B3	1266.81
1750	OCc1cccc(c1)c1ccco1	B1-B3-B5-B15	1239.71
1751	OCc1cccc(c1)c1cocc1	B1-B3-B5-B15	1239.71
1752	OCc1cccc2c1c(O)ccc2	B3-B16-B1-B3	1266.81
1753	OCc1cccc2c1cc(O)cc2	B1-B3-B16-B3	1266.81
1754	OCc1cccc2c1ccc(c2)O	B1-B3-B16-B3	1266.81
1755	OCc1cccc2c1cccc2O	B3-B16-B1-B3	1266.81
1756	OCc1ccccc1c1ccco1	B1-B3-B5-B15	1239.71
1757	OCc1ccccc1c1ccoc1	B1-B3-B5-B15	1239.71
1758	OCc1ccoc1c1ccccc1	B1-B15-B3-B5	1227.85
1759	OCc1coc(c1)c1ccccc1	B1-B15-B3-B5	1227.85
1760	OCc1cocc1c1ccccc1	B1-B15-B3-B5	1227.85
1761	OCc1occ(c1)c1ccccc1	B1-B15-B3-B5	1227.85
1762	OCc1occc1c1ccccc1	B1-B15-B3-B5	1227.85
1763	OOCc1ccc2c(c1)cccc2	B1-B3-B16-B3	1207.53
1764	OOCc1cccc2c1cccc2	B1-B3-B16-B3	1207.53
1765	OOc1c(C)ccc2c1cccc2	B3-B16-B3-B1	1220.01
1766	OOc1cc(C)c2c(c1)cccc2	B3-B16-B3-B1	1220.01
1767	OOc1cc(C)cc2c1cccc2	B3-B16-B3-B1	1220.01
1768	OOc1cc2ccccc2cc1C	B3-B16-B3-B1	1220.01
1769	OOc1ccc(c2c1cccc2)C	B3-B16-B3-B1	1220.01
1770	OOc1ccc2c(c1)c(C)ccc2	B3-B16-B3-B1	1220.01
1771	OOc1ccc2c(c1)cc(cc2)C	B3-B16-B3-B1	1220.01
1772	OOc1ccc2c(c1)ccc(c2)C	B3-B16-B3-B1	1220.01
1773	OOc1ccc2c(c1)cccc2C	B3-B16-B3-B1	1220.01
1774	OOc1ccc2c(c1C)cccc2	B3-B16-B3-B1	1220.01
1775	OOc1cccc2c1c(C)ccc2	B3-B16-B3-B1	1220.01
1776	OOc1cccc2c1cc(C)cc2	B3-B16-B3-B1	1220.01
1777	OOc1cccc2c1ccc(c2)C	B3-B16-B3-B1	1220.01
1778	OOc1cccc2c1cccc2C	B3-B16-B3-B1	1220.01
1779	Oc1c(C)cc2c(c1O)cccc2	B3-B16-B3-B1	1266.23
1780	Oc1c(O)cc2c(c1C)cccc2	B3-B16-B3-B1	1266.23
1781	Oc1cc(C)c(c2c1cccc2)O	B3-B16-B3-B1	1266.23
1782	Oc1cc(C)c2c(c1)c(O)ccc2	B3-B16-B3-B1	1266.23
1783	Oc1cc(C)c2c(c1)ccc(c2)O	B3-B16-B3-B1	1266.23
1784	Oc1cc(C)c2c(c1)cccc2O	B3-B16-B3-B1	1266.23
1785	Oc1cc(C)c2c(c1O)cccc2	B3-B16-B3-B1	1266.23
1786	Oc1cc(O)c2c(c1)c(C)ccc2	B3-B16-B3-B1	1266.23
1787	Oc1cc(O)c2c(c1C)cccc2	B3-B16-B3-B1	1266.23
1788	Oc1cc(c(o1)c1ccccc1)C	B5-B15-B3-B1	1215.41
1789	Oc1cc(oc1C)c1ccccc1	B5-B15-B3-B1	1215.41
1790	Oc1cc2c(cc1C)cccc2O	B3-B16-B3-B1	1266.23
1791	Oc1cc2c(cc1O)cccc2C	B3-B16-B3-B1	1266.23
1792	Oc1cc2cccc(c2c(c1)O)C	B3-B16-B3-B1	1266.23
1793	Oc1cc2cccc(c2cc1C)O	B3-B16-B3-B1	1266.23
1794	Oc1ccc(c(c1)C)c1ccco1	B3-B5-B15-B1	1239.13
1795	Oc1ccc(c(c1)C)c1cocc1	B3-B5-B15-B1	1239.13
1796	Oc1ccc(c(c1)c1ccco1)C	B3-B5-B15-B1	1239.13
1797	Oc1ccc(c(c1)c1ccoc1)C	B3-B5-B15-B1	1239.13
1798	Oc1ccc(cc1)Cc1ccco1	B3-B5-B1-B15	1227.84
1799	Oc1ccc(cc1)Cc1cocc1	B3-B5-B1-B15	1227.84
1800	Oc1ccc(cc1)c1ccc(o1)C	B3-B5-B15-B1	1227.27
1801	Oc1ccc(cc1)c1ccoc1C	B3-B5-B15-B1	1227.27
1802	Oc1ccc(cc1)c1coc(c1)C	B3-B5-B15-B1	1227.27
1803	Oc1ccc(cc1)c1cocc1C	B3-B5-B15-B1	1227.27
1804	Oc1ccc(cc1)c1occ(c1)C	B3-B5-B15-B1	1227.27
1805	Oc1ccc(cc1)c1occc1C	B3-B5-B15-B1	1227.27
1806	Oc1ccc(cc1C)c1ccco1	B3-B5-B15-B1	1239.13
1807	Oc1ccc(cc1C)c1cocc1	B3-B5-B15-B1	1239.13
1808	Oc1ccc(o1)Cc1ccccc1	B1-B15-B3-B5	1215.98
1809	Oc1ccc(o1)c1ccccc1C	B5-B15-B3-B1	1227.27
1810	Oc1ccc2c(c1)c(C)c(cc2)O	B3-B16-B3-B1	1266.23
1811	Oc1ccc2c(c1)c(C)ccc2O	B3-B16-B3-B1	1266.23
1812	Oc1ccc2c(c1)c(O)c(cc2)C	B3-B16-B3-B1	1266.23
1813	Oc1ccc2c(c1)c(O)cc(c2)C	B3-B16-B3-B1	1266.23
1814	Oc1ccc2c(c1)c(O)ccc2C	B3-B16-B3-B1	1266.23
1815	Oc1ccc2c(c1)cc(c(c2)C)O	B3-B16-B3-B1	1266.23
1816	Oc1ccc2c(c1)cc(c(c2)O)C	B3-B16-B3-B1	1266.23
1817	Oc1ccc2c(c1)cc(cc2C)O	B3-B16-B3-B1	1266.23
1818	Oc1ccc2c(c1)cc(cc2O)C	B3-B16-B3-B1	1266.23
1819	Oc1ccc2c(c1)ccc(c2C)O	B3-B16-B3-B1	1266.23
1820	Oc1ccc2c(c1)ccc(c2O)C	B3-B16-B3-B1	1266.23
1821	Oc1ccc2c(c1C)c(O)ccc2	B3-B16-B3-B1	1266.23
1822	Oc1ccc2c(c1C)cccc2O	B3-B16-B3-B1	1266.23
1823	Oc1ccc2c(c1O)c(C)ccc2	B3-B16-B3-B1	1266.23
1824	Oc1ccc2c(c1O)cccc2C	B3-B16-B3-B1	1266.23
1825	Oc1cccc(c1)Cc1ccco1	B3-B5-B1-B15	1227.84
1826	Oc1cccc(c1)Cc1cocc1	B3-B5-B1-B15	1227.84
1827	Oc1cccc(c1)c1ccc(o1)C	B3-B5-B15-B1	1227.27
1828	Oc1cccc(c1)c1ccoc1C	B3-B5-B15-B1	1227.27
1829	Oc1cccc(c1)c1cocc1C	B3-B5-B15-B1	1227.27
1830	Oc1cccc(c1)c1occ(c1)C	B3-B5-B15-B1	1227.27
1831	Oc1cccc(c1)c1occc1C	B3-B5-B15-B1	1227.27
1832	Oc1cccc(c1C)c1ccco1	B3-B5-B15-B1	1239.13
1833	Oc1cccc(c1C)c1cocc1	B3-B5-B15-B1	1239.13
1834	Oc1ccccc1Cc1ccco1	B3-B5-B1-B15	1227.84
1835	Oc1ccccc1Cc1ccoc1	B3-B5-B1-B15	1227.84
1836	Oc1ccccc1c1ccoc1C	B3-B5-B15-B1	1227.27
1837	Oc1ccccc1c1cocc1C	B3-B5-B15-B1	1227.27
1838	Oc1ccccc1c1occc1C	B3-B5-B15-B1	1227.27
1839	Oc1ccoc1Cc1ccccc1	B1-B15-B3-B5	1215.98
1840	Oc1cnc(cn1)c1cnccn1	B3-B12-B12	1420.54
1841	Oc1cncc(n1)c1cnccn1	B3-B12-B12	1420.54
1842	Oc1coc(c1)Cc1ccccc1	B1-B15-B3-B5	1215.98
1843	Oc1coc(c1)c1ccccc1C	B5-B15-B3-B1	1227.27
1844	Oc1coc(c1C)c1ccccc1	B5-B15-B3-B1	1215.41
1845	Oc1coc(c1c1ccccc1)C	B5-B15-B3-B1	1215.41
1846	Oc1cocc1Cc1ccccc1	B1-B15-B3-B5	1215.98
1847	Oc1nccnc1c1cnccn1	B3-B12-B12	1420.54
1848	Oc1oc(c(c1)c1ccccc1)C	B5-B15-B3-B1	1215.41
1849	Oc1occ(c1)Cc1ccccc1	B1-B15-B3-B5	1215.98
1850	Oc1occ(c1)c1cccc(c1)C	B5-B15-B3-B1	1227.27
1851	Oc1occ(c1)c1ccccc1C	B5-B15-B3-B1	1227.27
1852	Oc1occ(c1C)c1ccccc1	B5-B15-B3-B1	1215.41
1853	Oc1occc1Cc1ccccc1	B1-B15-B3-B5	1215.98
1854	SCc1ccc2c(c1)cccc2	B1-B2-B16	1168.12
1855	SCc1cccc2c1cccc2	B1-B2-B16	1168.12
1856	Sc1cc2ccccc2c(c1)C	B2-B16-B1	1190.17
1857	Sc1ccc(c2c1cccc2)C	B2-B16-B1	1190.17
1858	Sc1ccc2c(c1)c(C)ccc2	B2-B16-B1	1190.17
1859	Sc1ccc2c(c1)cccc2C	B2-B16-B1	1190.17
1860	Sc1ccc2c(c1C)cccc2	B2-B16-B1	1190.17
1861	c1ccc(cc1)COc1ccco1	B1-B3-B5-B15	1182.13
1862	c1ccc(cc1)COc1cocc1	B1-B3-B5-B15	1182.13
1863	c1ccc(cc1)Cc1cccs1	B1-B7-B5	1157.25
1864	c1ccc(cc1)Cc1cscc1	B1-B7-B5	1157.25
1865	c1ccc(cc1)OCc1ccco1	B3-B5-B1-B15	1182.13
1866	c1ccc(cc1)OCc1cocc1	B3-B5-B1-B15	1182.13
1867	c1cnc(cn1)CCc1ccco1	B1-B12-B1-B15	1209.55
1868	c1cnc(cn1)CCc1cocc1	B1-B12-B1-B15	1209.55
1869	n1ccnc(c1)Oc1nccnc1	B3-B12-B12	1379.21
1870	C1CCC(C1)CCc1ccccn1	B1-B1-B11-B10	1007.02
1871	C1CCC(C1)CCc1cccnc1	B1-B1-B11-B10	1007.02
1872	C1CCC(C1)CCc1ccncc1	B1-B1-B11-B10	1007.02
1873	CC(c1ccccn1)C1CCCC1	B1-B10-B11-B1	1006.95
1874	CC(c1cccnc1)C1CCCC1	B1-B10-B11-B1	1006.95
1875	CC(c1ccncc1)C1CCCC1	B1-B10-B11-B1	1006.95
1876	CC1(C)CCC(C1)c1ccccn1	B1-B10-B11-B1	1024.81
1877	CC1(C)CCC(C1)c1cccnc1	B1-B10-B11-B1	1024.81
1878	CC1(C)CCC(C1)c1ccncc1	B1-B10-B11-B1	1024.81
1879	CC1(C)CCCC1c1ccccn1	B1-B10-B11-B1	1024.81
1880	CC1(C)CCCC1c1cccnc1	B1-B10-B11-B1	1024.81
1881	CC1(C)CCCC1c1ccncc1	B1-B10-B11-B1	1024.81
1882	CC1(CCCC1)Cc1ccccn1	B1-B10-B11-B1	1022.56
1883	CC1(CCCC1)Cc1cccnc1	B1-B10-B11-B1	1022.56
1884	CC1(CCCC1)Cc1ccncc1	B1-B10-B11-B1	1022.56
1885	CC1(CCCC1)c1cccc(n1)C	B1-B10-B11-B1	1023.00
1886	CC1(CCCC1)c1nccc(c1)C	B1-B10-B11-B1	1023.00
1887	CC1C(C)CCC1c1ccncc1	B1-B10-B11-B1	1011.50
1888	CC1CC(C(C1)c1ccccn1)C	B1-B10-B11-B1	1011.50
1889	CC1CC(C(C1)c1cccnc1)C	B1-B10-B11-B1	1011.50
1890	CC1CC(CC1C)c1ccccn1	B1-B10-B11-B1	1011.50
1891	CC1CC(CC1C)c1cccnc1	B1-B10-B11-B1	1011.50
1892	CC1CC(CC1C)c1ccncc1	B1-B10-B11-B1	1011.50
1893	CC1CC(CC1c1ccncc1)C	B1-B10-B11-B1	1011.50
1894	CC1CCC(C1)(C)c1ccccn1	B1-B10-B11-B1	1024.81
1895	CC1CCC(C1)(C)c1cccnc1	B1-B10-B11-B1	1024.81
1896	CC1CCC(C1)(C)c1ccncc1	B1-B10-B11-B1	1024.81
1897	CC1CCC(C1)Cc1ccccn1	B1-B10-B11-B1	1009.26
1898	CC1CCC(C1)Cc1cccnc1	B1-B10-B11-B1	1009.26
1899	CC1CCC(C1)Cc1ccncc1	B1-B10-B11-B1	1009.26
1900	CC1CCC(C1)c1ccc(cn1)C	B1-B10-B11-B1	1009.69
1901	CC1CCC(C1)c1ccc(nc1)C	B1-B10-B11-B1	1009.69
1902	CC1CCC(C1)c1cccc(n1)C	B1-B10-B11-B1	1009.69
1903	CC1CCC(C1)c1cccnc1C	B1-B10-B11-B1	1009.69
1904	CC1CCC(C1)c1ccnc(c1)C	B1-B10-B11-B1	1009.69
1905	CC1CCC(C1)c1ccncc1C	B1-B10-B11-B1	1009.69
1906	CC1CCC(C1)c1cncc(c1)C	B1-B10-B11-B1	1009.69
1907	CC1CCC(C1)c1cnccc1C	B1-B10-B11-B1	1009.69
1908	CC1CCC(C1)c1nccc(c1)C	B1-B10-B11-B1	1009.69
1909	CC1CCC(C1)c1ncccc1C	B1-B10-B11-B1	1009.69
1910	CC1CCC(C1C)c1ccccn1	B1-B10-B11-B1	1011.50
1911	CC1CCC(C1C)c1cccnc1	B1-B10-B11-B1	1011.50
1912	CC1CCC(C1c1ccccn1)C	B1-B10-B11-B1	1011.50
1913	CC1CCC(C1c1cccnc1)C	B1-B10-B11-B1	1011.50
1914	CC1CCC(C1c1ccncc1)C	B1-B10-B11-B1	1011.50
1915	CC1CCCC1(C)c1ccccn1	B1-B10-B11-B1	1024.81
1916	CC1CCCC1(C)c1cccnc1	B1-B10-B11-B1	1024.81
1917	CC1CCCC1(C)c1ccncc1	B1-B10-B11-B1	1024.81
1918	CC1CCCC1Cc1ccccn1	B1-B10-B11-B1	1009.26
1919	CC1CCCC1Cc1cccnc1	B1-B10-B11-B1	1009.26
1920	CC1CCCC1Cc1ccncc1	B1-B10-B11-B1	1009.26
1921	CC1CCCC1c1ccc(cn1)C	B1-B10-B11-B1	1009.69
1922	CC1CCCC1c1ccc(nc1)C	B1-B10-B11-B1	1009.69
1923	CC1CCCC1c1cccc(n1)C	B1-B10-B11-B1	1009.69
1924	CC1CCCC1c1cccnc1C	B1-B10-B11-B1	1009.69
1925	CC1CCCC1c1ccnc(c1)C	B1-B10-B11-B1	1009.69
1926	CC1CCCC1c1ccncc1C	B1-B10-B11-B1	1009.69
1927	CC1CCCC1c1cncc(c1)C	B1-B10-B11-B1	1009.69
1928	CC1CCCC1c1cnccc1C	B1-B10-B11-B1	1009.69
1929	CC1CCCC1c1nccc(c1)C	B1-B10-B11-B1	1009.69
1930	CC1CCCC1c1ncccc1C	B1-B10-B11-B1	1009.69
1931	CCC1(CCCC1)c1ccccn1	B1-B10-B11-B1	1022.56
1932	CCC1(CCCC1)c1cccnc1	B1-B10-B11-B1	1022.56
1933	CCC1(CCCC1)c1ccncc1	B1-B10-B11-B1	1022.56
1934	CCC1CCC(C1)c1ccccn1	B1-B10-B11-B1	1009.26
1935	CCC1CCC(C1)c1cccnc1	B1-B10-B11-B1	1009.26
1936	CCC1CCC(C1)c1ccncc1	B1-B10-B11-B1	1009.26
1937	CCC1CCCC1c1ccccn1	B1-B10-B11-B1	1009.26
1938	CCC1CCCC1c1cccnc1	B1-B10-B11-B1	1009.26
1939	CCC1CCCC1c1ccncc1	B1-B10-B11-B1	1009.26
1940	CCc1ccc(cn1)C1CCCC1	B1-B11-B10-B1	1007.45
1941	CCc1ccc(nc1)C1CCCC1	B1-B11-B10-B1	1007.45
1942	CCc1cccc(n1)C1CCCC1	B1-B11-B10-B1	1007.45
1943	CCc1cccnc1C1CCCC1	B1-B11-B10-B1	1007.45
1944	CCc1ccnc(c1)C1CCCC1	B1-B11-B10-B1	1007.45
1945	CCc1ccncc1C1CCCC1	B1-B11-B10-B1	1007.45
1946	CCc1cncc(c1)C1CCCC1	B1-B11-B10-B1	1007.45
1947	CCc1cnccc1C1CCCC1	B1-B11-B10-B1	1007.45
1948	CCc1nccc(c1)C1CCCC1	B1-B11-B10-B1	1007.45
1949	CCc1ncccc1C1CCCC1	B1-B11-B10-B1	1007.45
1950	COc1ccc(cn1)c1ccco1	B3-B11-B15-B1	1249.72
1951	COc1ccc(cn1)c1cocc1	B3-B11-B15-B1	1249.72
1952	COc1ccc(nc1)c1ccco1	B3-B11-B15-B1	1249.72
1953	COc1ccc(nc1)c1cocc1	B3-B11-B15-B1	1249.72
1954	COc1ccc(o1)c1ccccn1	B3-B15-B11-B1	1249.72
1955	COc1ccc(o1)c1cccnc1	B3-B15-B11-B1	1249.72
1956	COc1ccc(o1)c1ccncc1	B3-B15-B11-B1	1249.72
1957	COc1cccc(n1)c1ccco1	B3-B11-B15-B1	1249.72
1958	COc1cccc(n1)c1cocc1	B3-B11-B15-B1	1249.72
1959	COc1cccnc1c1ccco1	B3-B11-B15-B1	1249.72
1960	COc1cccnc1c1ccoc1	B3-B11-B15-B1	1249.72
1961	COc1ccnc(c1)c1ccco1	B3-B11-B15-B1	1249.72
1962	COc1ccnc(c1)c1cocc1	B3-B11-B15-B1	1249.72
1963	COc1ccncc1c1ccco1	B3-B11-B15-B1	1249.72
1964	COc1ccncc1c1ccoc1	B3-B11-B15-B1	1249.72
1965	COc1ccoc1c1ccccn1	B3-B15-B11-B1	1249.72
1966	COc1ccoc1c1cccnc1	B3-B15-B11-B1	1249.72
1967	COc1ccoc1c1ccncc1	B3-B15-B11-B1	1249.72
1968	COc1cncc(c1)c1ccco1	B3-B11-B15-B1	1249.72
1969	COc1cncc(c1)c1cocc1	B3-B11-B15-B1	1249.72
1970	COc1cnccc1c1ccco1	B3-B11-B15-B1	1249.72
1971	COc1cnccc1c1cocc1	B3-B11-B15-B1	1249.72
1972	COc1coc(c1)c1ccccn1	B3-B15-B11-B1	1249.72
1973	COc1coc(c1)c1cccnc1	B3-B15-B11-B1	1249.72
1974	COc1coc(c1)c1ccncc1	B3-B15-B11-B1	1249.72
1975	COc1cocc1c1ccccn1	B3-B15-B11-B1	1249.72
1976	COc1cocc1c1cccnc1	B3-B15-B11-B1	1249.72
1977	COc1cocc1c1ccncc1	B3-B15-B11-B1	1249.72
1978	COc1nccc(c1)c1ccco1	B3-B11-B15-B1	1249.72
1979	COc1nccc(c1)c1cocc1	B3-B11-B15-B1	1249.72
1980	COc1ncccc1c1ccco1	B3-B11-B15-B1	1249.72
1981	COc1ncccc1c1cocc1	B3-B11-B15-B1	1249.72
1982	COc1occ(c1)c1ccccn1	B3-B15-B11-B1	1249.72
1983	COc1occ(c1)c1cccnc1	B3-B15-B11-B1	1249.72
1984	COc1occ(c1)c1ccncc1	B3-B15-B11-B1	1249.72
1985	COc1occc1c1ccccn1	B3-B15-B11-B1	1249.72
1986	COc1occc1c1cccnc1	B3-B15-B11-B1	1249.72
1987	COc1occc1c1ccncc1	B3-B15-B11-B1	1249.72
1988	Cc1c(C)ccnc1C1CCCC1	B1-B11-B10-B1	1007.88
1989	Cc1c(ccnc1C)C1CCCC1	B1-B11-B10-B1	1007.88
1990	Cc1c(cncc1C)C1CCCC1	B1-B11-B10-B1	1007.88
1991	Cc1cc(C)nc(c1)C1CCCC1	B1-B11-B10-B1	1007.88
1992	Cc1cc(O)nc(c1)c1ccco1	B3-B11-B15-B1	1272.93
1993	Cc1cc(O)nc(c1)c1cocc1	B3-B11-B15-B1	1272.93
1994	Cc1cc(c(o1)c1ccccn1)O	B3-B15-B11-B1	1272.93
1995	Cc1cc(c(o1)c1cccnc1)O	B3-B15-B11-B1	1272.93
1996	Cc1cc(c(o1)c1ccncc1)O	B3-B15-B11-B1	1272.93
1997	Cc1cc(cc(n1)C)C1CCCC1	B1-B11-B10-B1	1007.88
1998	Cc1cc(ncc1C)C1CCCC1	B1-B11-B10-B1	1007.88
1999	Cc1cc(oc1O)c1ccccn1	B3-B15-B11-B1	1272.93
[truncated: 998,000+ more rows]
